# Supplementary material for: 2,2′-[Biphenyl-2,2′-diylbis(­oxy)]diacetic acid monohydrate
Source: Acta Crystallogr Sect E Struct Rep Online. 2008 Sep 13;64(Pt 10):o1909. doi: 10.1107/S160053680802833X (PMC2959279; doi:10.1107/S160053680802833X)
Supplement: Supplementary file 1 [file e-64-o1909-sup1.cif]

##############################################################################
###                                                                        ###
###        Electronic paper (Acta Crystallographica Section E)             ###
###                                                                        ###
##############################################################################
#                                                                            #
# This CIF contains the data in a paper accepted for publication in Acta     #
# Crystallographica Section E. It conforms to the requirements of Notes      #
# for Authors for Section E, and has been peer reviewed under the auspices   #
# of the IUCr Commission on Journals.                                        #
#                                                                            #
# Full details of the Crystallographic Information File format               #
# are given in the paper "The Crystallographic Information File (CIF):       #
# a New Standard Archive File for Crystallography" by S. R. Hall, F. H.      #
# Allen and I. D. Brown [Acta Cryst. (1991), A47, 655-685].                  #
#                                                                            #
# The current version of the core CIF dictionary is obtainable from          #
# ftp://ftp.iucr.org/pub/cif_core.dic. The current version number is 2.4.    #
#                                                                            #
# Software is freely available for graphical display of the structure(s) in  #
# this CIF.  For information consult the CIF home page http://www.iucr.org/  #
# cif/home.html                                                              #
#                                                                            #
# This file may be used for bona fide research purposes within the           #
# scientific community so long as proper attribution is given to the journal # 
# article from which it was obtained.                                        #
#                                                                            #
##############################################################################
                                             
data_I
_audit_creation_method     SHELXL97
_chemical_name_systematic
;
2,2'-[Biphenyl-2,2'-diylbis(oxy)]diacetic acid monohydrate
;
_chemical_name_common     ?
_chemical_formula_moiety     'C16 H14 O6 , H2 O'
_chemical_formula_sum     'C16 H16 O7'
_chemical_formula_iupac     'C16 H14 O6 , H2 O'
_chemical_formula_weight     320.29
_chemical_melting_point     ?
_symmetry_cell_setting     monoclinic
_symmetry_space_group_name_H-M     'P 21/c'
_symmetry_space_group_name_Hall     '-P 2ybc'
loop_
    _symmetry_equiv_pos_as_xyz
    'x, y, z'
    '-x, y+1/2, -z+1/2'
    '-x, -y, -z'
    'x, -y-1/2, z-1/2'
_cell_length_a     13.7590(17)
_cell_length_b     6.7875(9)
_cell_length_c     16.446(2)
_cell_angle_alpha     90.00
_cell_angle_beta     104.698(2)
_cell_angle_gamma     90.00
_cell_volume     1485.6(3)
_cell_formula_units_Z     4
_cell_measurement_reflns_used     765
_cell_measurement_theta_min     2.561
_cell_measurement_theta_max     23.311
_cell_measurement_temperature     150(2)
_exptl_crystal_description     block
_exptl_crystal_colour     colourless
_exptl_crystal_size_max     0.17
_exptl_crystal_size_mid     0.13
_exptl_crystal_size_min     0.08
_exptl_crystal_density_diffrn     1.432
_exptl_crystal_density_meas     ?
_exptl_crystal_density_method     'not measured'
_exptl_crystal_F_000     672
_exptl_absorpt_coefficient_mu     0.113
_exptl_absorpt_correction_type     multi-scan
_exptl_absorpt_process_details     '(SADABS; Sheldrick, 1996)'
_exptl_absorpt_correction_T_min     0.9810
_exptl_absorpt_correction_T_max     0.9910
_exptl_special_details
;
;
_diffrn_ambient_temperature     150(2)
_diffrn_radiation_type     MoK\a
_diffrn_radiation_wavelength     0.71073
_diffrn_radiation_source     'fine-focus sealed tube'
_diffrn_radiation_monochromator     graphite
_diffrn_measurement_device_type     'Bruker APEX 2000 CCD area-detector'
_diffrn_measurement_method     '\f \w scans'
_diffrn_detector_area_resol_mean     ?
_diffrn_reflns_number     10352
_diffrn_reflns_av_R_equivalents     0.0776
_diffrn_reflns_av_sigmaI/netI     0.0872
_diffrn_reflns_theta_min     1.53
_diffrn_reflns_theta_max     25.00
_diffrn_reflns_theta_full     25.00
_diffrn_measured_fraction_theta_max     1.000
_diffrn_measured_fraction_theta_full     1.000
_diffrn_reflns_limit_h_min     -15
_diffrn_reflns_limit_h_max     16
_diffrn_reflns_limit_k_min     -8
_diffrn_reflns_limit_k_max     8
_diffrn_reflns_limit_l_min     -19
_diffrn_reflns_limit_l_max     19
_diffrn_standards_number     ?
_diffrn_standards_interval_count     ?
_diffrn_standards_interval_time     ?
_diffrn_standards_decay_%     ?
_refine_special_details
;
Refinement of <i>F</i>^2^ against ALL reflections. The weighted <i>R</i>-factor
<i>wR</i> and goodness of fit <i>S</i> are based on <i>F</i>^2^, conventional
<i>R</i>-factors <i>R</i> are based on <i>F</i>, with <i>F</i> set to zero for
negative <i>F</i>^2^. The threshold expression of <i>F</i>^2^ >
\s(<i>F</i>^2^) is used only for calculating <i>R</i>-factors(gt) <i>etc</i>.
and is not relevant to the choice of reflections for refinement.
<i>R</i>-factors based on <i>F</i>^2^ are statistically about twice as large
as those based on <i>F</i>, and <i>R</i>- factors based on ALL data will be
even larger.
;
_reflns_number_total     2612
_reflns_number_gt     1555
_reflns_threshold_expression     I>2\s(I)
_refine_ls_structure_factor_coef     Fsqd
_refine_ls_matrix_type     full
_refine_ls_R_factor_all     0.0933
_refine_ls_R_factor_gt     0.0476
_refine_ls_wR_factor_gt     0.0764
_refine_ls_wR_factor_ref     0.0878
_refine_ls_goodness_of_fit_ref     0.854
_refine_ls_restrained_S_all     0.853
_refine_ls_number_reflns     2612
_refine_ls_number_parameters     216
_refine_ls_number_restraints     3
_refine_ls_hydrogen_treatment     mixed
_refine_ls_weighting_scheme     calc
_refine_ls_weighting_details
               'calc w = 1/[\s^2^(Fo^2^)+(0.0212P)^2^] where P=(Fo^2^+2Fc^2^)/3'
_atom_sites_solution_hydrogens     geom
_atom_sites_solution_primary     direct
_atom_sites_solution_secondary     difmap
_refine_ls_shift/su_max     0.000
_refine_ls_shift/su_mean     0.000
_refine_diff_density_max     0.164
_refine_diff_density_min     -0.171
_refine_ls_extinction_method     none
_refine_ls_extinction_coef     ?
loop_
    _atom_type_symbol
    _atom_type_description
    _atom_type_scat_dispersion_real
    _atom_type_scat_dispersion_imag
    _atom_type_scat_source
    'C' 'C' 0.0033 0.0016
                         'International Tables Vol C Tables 4.2.6.8 and 6.1.1.4'
    'H' 'H' 0.0000 0.0000
                         'International Tables Vol C Tables 4.2.6.8 and 6.1.1.4'
    'O' 'O' 0.0106 0.0060
                         'International Tables Vol C Tables 4.2.6.8 and 6.1.1.4'
_computing_data_collection     'SMART (Bruker, 1997)'
_computing_cell_refinement     'SAINT (Bruker, 1997)'
_computing_data_reduction     'SAINT (Bruker, 1997)'
_computing_structure_solution     'SHELXS97 (Sheldrick, 2008)'
_computing_structure_refinement     'SHELXL97 (Sheldrick, 2008)'
_computing_molecular_graphics     'SHELXTL (Sheldrick, 2008)'
_computing_publication_material     'SHELXTL (Sheldrick, 2008)'
loop_
    _atom_site_type_symbol
    _atom_site_label
    _atom_site_fract_x
    _atom_site_fract_y
    _atom_site_fract_z
    _atom_site_U_iso_or_equiv
    _atom_site_adp_type
    _atom_site_calc_flag
    _atom_site_refinement_flags
    _atom_site_occupancy
    _atom_site_disorder_assembly
    _atom_site_disorder_group
    O O1 0.66330(12) 0.7028(2) 0.14229(10) 0.0345(5) Uani d . 1 . .
    O O2 0.77830(14) 0.9862(3) 0.10441(13) 0.0575(6) Uani d . 1 . .
    O O3 0.64570(12) 1.1309(3) 0.01909(11) 0.0425(5) Uani d . 1 . .
    H H3 0.6876 1.2187 0.0158 0.064 Uiso calc R 1 . .
    O O4 0.81532(12) 0.4297(2) 0.13157(10) 0.0358(5) Uani d . 1 . .
    O O5 0.74938(13) 0.4148(3) -0.03373(11) 0.0401(5) Uani d . 1 . .
    O O6 0.88580(13) 0.5688(3) -0.05041(11) 0.0537(6) Uani d . 1 . .
    H H6 0.8564 0.5573 -0.1016 0.080 Uiso calc R 1 . .
    C C1 0.60904(18) 0.5402(4) 0.15417(15) 0.0291(6) Uani d . 1 . .
    C C2 0.50827(18) 0.5152(4) 0.11531(15) 0.0324(7) Uani d . 1 . .
    H H2 0.4738 0.6084 0.0752 0.039 Uiso calc R 1 . .
    C C3 0.45771(19) 0.3522(4) 0.13553(15) 0.0336(7) Uani d . 1 . .
    H H3A 0.3883 0.3352 0.1094 0.040 Uiso calc R 1 . .
    C C4 0.50694(18) 0.2161(4) 0.19259(15) 0.0354(7) Uani d . 1 . .
    H H4 0.4724 0.1038 0.2053 0.043 Uiso calc R 1 . .
    C C5 0.60788(19) 0.2438(4) 0.23173(15) 0.0336(7) Uani d . 1 . .
    H H5 0.6415 0.1509 0.2725 0.040 Uiso calc R 1 . .
    C C6 0.66082(18) 0.4036(4) 0.21279(15) 0.0281(6) Uani d . 1 . .
    C C7 0.76791(18) 0.4314(3) 0.25873(15) 0.0294(6) Uani d . 1 . .
    C C8 0.7942(2) 0.4382(4) 0.34570(17) 0.0396(7) Uani d . 1 . .
    H H8 0.7430 0.4284 0.3749 0.048 Uiso calc R 1 . .
    C C9 0.8932(2) 0.4588(4) 0.39121(17) 0.0445(8) Uani d . 1 . .
    H H9 0.9096 0.4634 0.4509 0.053 Uiso calc R 1 . .
    C C10 0.9674(2) 0.4726(4) 0.34935(18) 0.0428(7) Uani d . 1 . .
    H H10 1.0353 0.4878 0.3803 0.051 Uiso calc R 1 . .
    C C11 0.94422(19) 0.4646(4) 0.26314(17) 0.0383(7) Uani d . 1 . .
    H H11 0.9962 0.4723 0.2347 0.046 Uiso calc R 1 . .
    C C12 0.84508(19) 0.4451(4) 0.21760(16) 0.0319(6) Uani d . 1 . .
    C C13 0.61476(18) 0.8429(3) 0.08196(15) 0.0314(6) Uani d . 1 . .
    H H13A 0.5600 0.9081 0.1009 0.038 Uiso calc R 1 . .
    H H13B 0.5852 0.7769 0.0276 0.038 Uiso calc R 1 . .
    C C14 0.6906(2) 0.9920(4) 0.07165(16) 0.0326(6) Uani d . 1 . .
    C C15 0.88486(18) 0.4850(4) 0.08631(16) 0.0394(7) Uani d . 1 . .
    H H15A 0.9416 0.3906 0.0970 0.047 Uiso calc R 1 . .
    H H15B 0.9119 0.6178 0.1039 0.047 Uiso calc R 1 . .
    C C16 0.8314(2) 0.4852(4) -0.00470(17) 0.0352(7) Uani d . 1 . .
    O O7 0.81871(18) 0.9230(3) 0.28791(13) 0.0573(6) Uani d D 1 . .
    H H7A 0.814(2) 1.003(3) 0.2488(15) 0.086 Uiso d D 1 . .
    H H7B 0.795(2) 0.818(3) 0.2670(18) 0.086 Uiso d D 1 . .
loop_
    _atom_site_aniso_label
    _atom_site_aniso_U_11
    _atom_site_aniso_U_22
    _atom_site_aniso_U_33
    _atom_site_aniso_U_12
    _atom_site_aniso_U_13
    _atom_site_aniso_U_23
    O1 0.0320(11) 0.0300(10) 0.0373(11) -0.0022(9) 0.0012(8) 0.0097(9)
    O2 0.0260(11) 0.0528(13) 0.0867(17) -0.0005(10) 0.0012(11) 0.0256(12)
    O3 0.0379(12) 0.0388(12) 0.0470(12) -0.0057(9) 0.0037(10) 0.0132(10)
    O4 0.0298(10) 0.0457(12) 0.0344(11) -0.0067(9) 0.0127(9) -0.0042(9)
    O5 0.0323(11) 0.0433(12) 0.0435(12) -0.0070(10) 0.0076(9) 0.0037(9)
    O6 0.0405(12) 0.0756(15) 0.0449(13) -0.0172(11) 0.0108(10) 0.0141(12)
    C1 0.0306(15) 0.0295(16) 0.0297(16) -0.0015(13) 0.0124(13) -0.0012(13)
    C2 0.0333(16) 0.0354(16) 0.0282(16) 0.0033(13) 0.0069(13) 0.0061(13)
    C3 0.0268(16) 0.0404(17) 0.0340(17) -0.0015(14) 0.0082(13) -0.0039(14)
    C4 0.0329(17) 0.0366(17) 0.0399(18) -0.0051(14) 0.0151(14) -0.0011(14)
    C5 0.0333(17) 0.0367(17) 0.0332(16) 0.0060(13) 0.0128(13) 0.0077(13)
    C6 0.0293(15) 0.0315(16) 0.0248(15) 0.0030(13) 0.0096(12) 0.0026(13)
    C7 0.0311(16) 0.0245(15) 0.0312(16) 0.0016(12) 0.0057(13) 0.0043(12)
    C8 0.0394(18) 0.0409(18) 0.0387(18) 0.0030(14) 0.0101(14) 0.0079(14)
    C9 0.0443(19) 0.0484(19) 0.0352(18) 0.0009(16) -0.0004(15) 0.0086(15)
    C10 0.0321(16) 0.0431(19) 0.0453(19) 0.0002(15) -0.0048(14) 0.0042(15)
    C11 0.0277(16) 0.0381(17) 0.0480(19) 0.0023(14) 0.0079(14) 0.0029(14)
    C12 0.0323(16) 0.0286(16) 0.0336(17) 0.0022(13) 0.0061(13) 0.0028(13)
    C13 0.0332(16) 0.0282(15) 0.0306(16) 0.0018(13) 0.0039(13) 0.0071(13)
    C14 0.0362(17) 0.0300(16) 0.0320(17) 0.0057(14) 0.0094(13) 0.0074(13)
    C15 0.0295(15) 0.0489(19) 0.0411(18) -0.0045(14) 0.0113(14) 0.0051(14)
    C16 0.0322(16) 0.0340(17) 0.0416(18) 0.0028(14) 0.0134(14) 0.0062(14)
    O7 0.0706(15) 0.0440(13) 0.0565(15) 0.0038(13) 0.0144(13) -0.0040(11)
_geom_special_details
;
All e.s.d.'s (except the e.s.d. in the dihedral angle between two l.s. planes)
are estimated using the full covariance matrix. The cell e.s.d.'s are taken
into account individually in the estimation of e.s.d.'s in distances, angles
and torsion angles; correlations between e.s.d.'s in cell parameters are only
used when they are defined by crystal symmetry. An approximate (isotropic)
treatment of cell e.s.d.'s is used for estimating e.s.d.'s involving l.s.
planes.
;
loop_
    _geom_bond_atom_site_label_1
    _geom_bond_atom_site_label_2
    _geom_bond_site_symmetry_2
    _geom_bond_distance
    _geom_bond_publ_flag
    O1 C1 . 1.374(3) ?
    O1 C13 . 1.414(3) ?
    O2 C14 . 1.191(3) ?
    O3 C14 . 1.322(3) ?
    O3 H3 . 0.8400 ?
    O4 C12 . 1.374(3) ?
    O4 C15 . 1.404(3) ?
    O5 C16 . 1.207(3) ?
    O6 C16 . 1.317(3) ?
    O6 H6 . 0.8400 ?
    C1 C2 . 1.382(3) ?
    C1 C6 . 1.396(3) ?
    C2 C3 . 1.391(3) ?
    C2 H2 . 0.9500 ?
    C3 C4 . 1.367(3) ?
    C3 H3A . 0.9500 ?
    C4 C5 . 1.387(3) ?
    C4 H4 . 0.9500 ?
    C5 C6 . 1.385(3) ?
    C5 H5 . 0.9500 ?
    C6 C7 . 1.488(3) ?
    C7 C8 . 1.384(3) ?
    C7 C12 . 1.399(3) ?
    C8 C9 . 1.386(3) ?
    C8 H8 . 0.9500 ?
    C9 C10 . 1.371(3) ?
    C9 H9 . 0.9500 ?
    C10 C11 . 1.373(3) ?
    C10 H10 . 0.9500 ?
    C11 C12 . 1.386(3) ?
    C11 H11 . 0.9500 ?
    C13 C14 . 1.494(3) ?
    C13 H13A . 0.9900 ?
    C13 H13B . 0.9900 ?
    C15 C16 . 1.491(3) ?
    C15 H15A . 0.9900 ?
    C15 H15B . 0.9900 ?
    O7 H7A . 0.833(16) ?
    O7 H7B . 0.820(16) ?
loop_
    _geom_angle_atom_site_label_1
    _geom_angle_atom_site_label_2
    _geom_angle_atom_site_label_3
    _geom_angle_site_symmetry_1
    _geom_angle_site_symmetry_3
    _geom_angle
    _geom_angle_publ_flag
    C1 O1 C13 . . 117.58(19) ?
    C14 O3 H3 . . 109.5 ?
    C12 O4 C15 . . 117.41(19) ?
    C16 O6 H6 . . 109.5 ?
    O1 C1 C2 . . 123.4(2) ?
    O1 C1 C6 . . 115.6(2) ?
    C2 C1 C6 . . 120.9(2) ?
    C1 C2 C3 . . 119.4(2) ?
    C1 C2 H2 . . 120.3 ?
    C3 C2 H2 . . 120.3 ?
    C4 C3 C2 . . 120.7(2) ?
    C4 C3 H3A . . 119.7 ?
    C2 C3 H3A . . 119.7 ?
    C3 C4 C5 . . 119.4(3) ?
    C3 C4 H4 . . 120.3 ?
    C5 C4 H4 . . 120.3 ?
    C6 C5 C4 . . 121.5(2) ?
    C6 C5 H5 . . 119.2 ?
    C4 C5 H5 . . 119.2 ?
    C5 C6 C1 . . 118.0(2) ?
    C5 C6 C7 . . 119.7(2) ?
    C1 C6 C7 . . 122.2(2) ?
    C8 C7 C12 . . 117.8(2) ?
    C8 C7 C6 . . 119.6(2) ?
    C12 C7 C6 . . 122.6(2) ?
    C7 C8 C9 . . 121.6(3) ?
    C7 C8 H8 . . 119.2 ?
    C9 C8 H8 . . 119.2 ?
    C10 C9 C8 . . 119.4(3) ?
    C10 C9 H9 . . 120.3 ?
    C8 C9 H9 . . 120.3 ?
    C9 C10 C11 . . 120.6(3) ?
    C9 C10 H10 . . 119.7 ?
    C11 C10 H10 . . 119.7 ?
    C10 C11 C12 . . 120.0(3) ?
    C10 C11 H11 . . 120.0 ?
    C12 C11 H11 . . 120.0 ?
    O4 C12 C11 . . 124.0(2) ?
    O4 C12 C7 . . 115.4(2) ?
    C11 C12 C7 . . 120.6(2) ?
    O1 C13 C14 . . 108.4(2) ?
    O1 C13 H13A . . 110.0 ?
    C14 C13 H13A . . 110.0 ?
    O1 C13 H13B . . 110.0 ?
    C14 C13 H13B . . 110.0 ?
    H13A C13 H13B . . 108.4 ?
    O2 C14 O3 . . 124.9(2) ?
    O2 C14 C13 . . 125.7(2) ?
    O3 C14 C13 . . 109.5(2) ?
    O4 C15 C16 . . 107.7(2) ?
    O4 C15 H15A . . 110.2 ?
    C16 C15 H15A . . 110.2 ?
    O4 C15 H15B . . 110.2 ?
    C16 C15 H15B . . 110.2 ?
    H15A C15 H15B . . 108.5 ?
    O5 C16 O6 . . 123.7(3) ?
    O5 C16 C15 . . 124.8(2) ?
    O6 C16 C15 . . 111.5(2) ?
    H7A O7 H7B . . 107(2) ?
loop_
    _geom_torsion_atom_site_label_1
    _geom_torsion_atom_site_label_2
    _geom_torsion_atom_site_label_3
    _geom_torsion_atom_site_label_4
    _geom_torsion_site_symmetry_1
    _geom_torsion_site_symmetry_2
    _geom_torsion_site_symmetry_3
    _geom_torsion_site_symmetry_4
    _geom_torsion
    _geom_torsion_publ_flag
    C13 O1 C1 C2 . . . . -5.2(3) ?
    C13 O1 C1 C6 . . . . 178.4(2) ?
    O1 C1 C2 C3 . . . . -175.6(2) ?
    C6 C1 C2 C3 . . . . 0.5(4) ?
    C1 C2 C3 C4 . . . . -0.7(4) ?
    C2 C3 C4 C5 . . . . 1.3(4) ?
    C3 C4 C5 C6 . . . . -1.7(4) ?
    C4 C5 C6 C1 . . . . 1.5(4) ?
    C4 C5 C6 C7 . . . . 177.6(2) ?
    O1 C1 C6 C5 . . . . 175.5(2) ?
    C2 C1 C6 C5 . . . . -0.9(4) ?
    O1 C1 C6 C7 . . . . -0.5(3) ?
    C2 C1 C6 C7 . . . . -176.9(2) ?
    C5 C6 C7 C8 . . . . -54.7(3) ?
    C1 C6 C7 C8 . . . . 121.3(3) ?
    C5 C6 C7 C12 . . . . 123.2(3) ?
    C1 C6 C7 C12 . . . . -60.8(3) ?
    C12 C7 C8 C9 . . . . 0.3(4) ?
    C6 C7 C8 C9 . . . . 178.3(2) ?
    C7 C8 C9 C10 . . . . -0.1(4) ?
    C8 C9 C10 C11 . . . . -0.5(4) ?
    C9 C10 C11 C12 . . . . 0.9(4) ?
    C15 O4 C12 C11 . . . . -16.4(3) ?
    C15 O4 C12 C7 . . . . 166.3(2) ?
    C10 C11 C12 O4 . . . . -177.9(2) ?
    C10 C11 C12 C7 . . . . -0.7(4) ?
    C8 C7 C12 O4 . . . . 177.5(2) ?
    C6 C7 C12 O4 . . . . -0.5(3) ?
    C8 C7 C12 C11 . . . . 0.1(4) ?
    C6 C7 C12 C11 . . . . -177.9(2) ?
    C1 O1 C13 C14 . . . . -172.89(19) ?
    O1 C13 C14 O2 . . . . 4.7(4) ?
    O1 C13 C14 O3 . . . . -176.4(2) ?
    C12 O4 C15 C16 . . . . -171.5(2) ?
    O4 C15 C16 O5 . . . . -12.6(4) ?
    O4 C15 C16 O6 . . . . 168.7(2) ?
loop_
    _geom_hbond_atom_site_label_D
    _geom_hbond_atom_site_label_H
    _geom_hbond_atom_site_label_A
    _geom_hbond_site_symmetry_A
    _geom_hbond_distance_DH
    _geom_hbond_distance_HA
    _geom_hbond_distance_DA
    _geom_hbond_angle_DHA
    O3 H3 O5 1_565 0.84 1.87 2.671(2) 158
    O3 H3 O4 1_565 0.84 2.66 3.285(2) 133
    O6 H6 O7 4_575 0.84 1.76 2.584(3) 165
    O7 H7A O2 . 0.833(16) 2.30(2) 2.958(3) 136(2)
    O7 H7B O1 . 0.820(16) 2.50(2) 3.153(3) 138(3)
data_global
_journal_date_recd_electronic     2008-07-23
_journal_date_accepted     2008-09-04
_journal_name_full     'Acta Crystallographica, Section E'
_journal_year     2008
_journal_volume     64
_journal_issue     10
_journal_page_first     o1909
_journal_page_last     o1909
_journal_paper_category     QO
_journal_coeditor_code     IS2319
_publ_contact_author_name     'Dr Muhammad Raza Shah'
_publ_contact_author_address
;
HEJ Research Institute of Chemistry
International Center for Chemical and Biological Sciences
University of Karachi
Karachi 75270
Pakistan.
;
_publ_contact_author_email     raza_shahm@yahoo.com
_publ_contact_author_fax     'Fax: +92-21-4819018-19'
_publ_contact_author_phone     '+92-21-4824934,Ext233'
_publ_section_title
;
2,2'-[Biphenyl-2,2'-diylbis(oxy)]diacetic acid monohydrate
;
loop_
    _publ_author_name
    _publ_author_address
    'Rabnawaz, Muhammad'
;
HEJ Research Institute of Chemistry
International Center for Chemical and Biological Sciences
University of Karachi
Karachi 75270
Pakistan
;
    'Ali, Qamar'
;
HEJ Research Institute of Chemistry
International Center for Chemical and Biological Sciences
University of Karachi
Karachi 75270
Pakistan
;
    'Shah, Muhammad Raza'
;
HEJ Research Institute of Chemistry
International Center for Chemical and Biological Sciences
University of Karachi
Karachi 75270
Pakistan
;
    'Singh, Kuldip'
;
Department of Chemistry
University of Leicester
George Porter Building
University Road
Leicester LE1 7RH
England
;
