# Supplementary material for: 2,2′-[Biphenyl-2,2′-diylbis(­oxy)]diacetic acid monohydrate
Source: Acta Crystallogr Sect E Struct Rep Online. 2008 Sep 13;64(Pt 10):o1909. doi: 10.1107/S160053680802833X (PMC2959279; doi:10.1107/S160053680802833X)
Supplement: Supplementary file 2 [file e-64-o1909-Isup2.hkl]

# 
# h,k,l, Fc-squared, Fo-squared, sigma(Fo-squared) and status flag 
# 
data_I
_shelx_title ' p332 in P2(1)/c' 
_shelx_refln_list_code          4 
_shelx_F_calc_maximum      186.18 
_exptl_crystal_F_000       672.00 
_reflns_d_resolution_high  0.8410 
 
loop_ 
 _symmetry_equiv_pos_as_xyz 
 'x, y, z' 
 '-x, y+1/2, -z+1/2' 
 '-x, -y, -z' 
 'x, -y-1/2, z-1/2' 
 
_cell_length_a    13.7590 
_cell_length_b     6.7875 
_cell_length_c    16.4463 
_cell_angle_alpha  90.000 
_cell_angle_beta  104.698 
_cell_angle_gamma  90.000 
 
_shelx_F_squared_multiplier     1.000 
 
loop_ 
 _refln_index_h 
 _refln_index_k 
 _refln_index_l 
 _refln_F_squared_calc 
 _refln_F_squared_meas 
 _refln_F_squared_sigma 
 _refln_observed_status 
   1   0   0       85.77       15.73     24.50 o 
   2   0   0     4922.53     5144.35     97.52 o 
   3   0   0     4440.58     4283.86    124.27 o 
   4   0   0     2310.78     2153.46     94.19 o 
   5   0   0      862.08      797.55     36.94 o 
   6   0   0     2071.68     2023.08     64.85 o 
   7   0   0     4774.98     4968.76    111.62 o 
   8   0   0      479.61      532.47     39.20 o 
   9   0   0       49.23       53.20     17.71 o 
  10   0   0       16.94        2.17     12.26 o 
  11   0   0      124.68      119.96     23.97 o 
  12   0   0        5.43       25.43     22.67 o 
  13   0   0       69.57       97.12     33.93 o 
  14   0   0      445.60      560.59    111.68 o 
  15   0   0       21.37       62.58     42.59 o 
   1   1   0      879.80      813.69     24.23 o 
   2   1   0      184.04      181.98     12.09 o 
   3   1   0      741.42      677.54     21.29 o 
   4   1   0       49.53       53.23      6.42 o 
   5   1   0       52.23       52.77      7.44 o 
   6   1   0      606.54      620.95     25.41 o 
   7   1   0       90.45       88.76     11.54 o 
   8   1   0       16.62       26.71      9.00 o 
   9   1   0       75.67       62.78     12.30 o 
  10   1   0       37.10       33.64     14.01 o 
  11   1   0       26.73       25.87     14.27 o 
  12   1   0        0.02        6.28     14.82 o 
  13   1   0        6.66        7.95     16.15 o 
  14   1   0        3.02       -4.27     17.26 o 
  15   1   0       19.95       45.30     21.96 o 
   0   2   0    34662.03    36025.63    247.05 o 
   1   2   0    14397.18    14798.08    159.88 o 
   2   2   0     2801.45     2720.43     48.00 o 
   3   2   0     5852.25     5950.07    110.21 o 
   4   2   0      257.34      268.47     19.46 o 
   5   2   0      134.46      136.32     15.65 o 
   6   2   0       11.33       12.56      8.47 o 
   7   2   0       26.19       26.52      9.43 o 
   8   2   0       31.43       32.09     11.86 o 
   9   2   0       28.80       29.57     12.65 o 
  10   2   0       57.07       65.34     19.49 o 
  11   2   0       66.04       88.90     21.99 o 
  12   2   0       45.03       34.64     16.96 o 
  13   2   0        9.78       15.64     18.78 o 
  14   2   0       71.53       91.88     24.17 o 
  15   2   0      156.75      193.21     39.37 o 
   1   3   0     3329.48     3213.61     55.89 o 
   2   3   0      158.60      166.57     13.50 o 
   3   3   0     1400.70     1455.02     36.63 o 
   4   3   0      499.30      509.56     29.95 o 
   5   3   0        0.16       -1.25      7.34 o 
   6   3   0      489.21      453.03     30.71 o 
   7   3   0      322.93      296.83     26.42 o 
   8   3   0      252.43      272.10     36.63 o 
   9   3   0      157.46      163.61     26.83 o 
  10   3   0       93.24       81.79     20.72 o 
  11   3   0      793.66      774.31     58.74 o 
  12   3   0      128.92      118.86     26.72 o 
  13   3   0        8.53        8.86     17.72 o 
  14   3   0       18.64       46.33     20.73 o 
   0   4   0      921.93      857.95     47.45 o 
   1   4   0      316.91      317.90     21.34 o 
   2   4   0      167.70      185.07     16.50 o 
   3   4   0      152.80      151.37     14.82 o 
   4   4   0       71.36       65.06     14.20 o 
   5   4   0       74.37      104.01     16.83 o 
   6   4   0        7.58       15.45     11.66 o 
   7   4   0        0.07       -1.27     12.13 o 
   8   4   0        0.32       11.26     13.45 o 
   9   4   0      125.08      135.34     26.58 o 
  10   4   0      512.51      471.19     46.22 o 
  11   4   0      462.57      505.30     50.31 o 
  12   4   0        0.22       -2.46     13.96 o 
  13   4   0        0.08       25.38     17.03 o 
   1   5   0      449.09      450.95     28.42 o 
   2   5   0      317.81      292.22     26.53 o 
   3   5   0       16.62       19.48     10.50 o 
   4   5   0      138.33      147.78     23.78 o 
   5   5   0      217.88      199.10     28.28 o 
   6   5   0       29.14       35.92     15.95 o 
   7   5   0       10.13        4.94     12.59 o 
   8   5   0       49.96       51.55     17.52 o 
   9   5   0        5.83        4.61     14.50 o 
  10   5   0       11.85       18.63     15.27 o 
  11   5   0        3.32        8.56     15.44 o 
  12   5   0       13.35       33.40     19.54 o 
   0   6   0       25.91       32.03     14.79 o 
   1   6   0       48.60       52.36     14.97 o 
   2   6   0      312.98      342.90     32.22 o 
   3   6   0      102.68      100.34     22.57 o 
   4   6   0        2.07       -3.41     11.33 o 
   5   6   0      106.69      110.61     25.21 o 
   6   6   0       13.98        8.11     14.28 o 
   7   6   0        3.30        7.01     15.07 o 
   8   6   0        0.91        3.46     14.51 o 
   9   6   0        1.13       -5.57     14.66 o 
  10   6   0        9.73       41.73     29.91 o 
   1   7   0       44.25       49.08     19.95 o 
   2   7   0      735.44      765.73     57.89 o 
   3   7   0        0.30       -1.10     13.99 o 
   4   7   0        1.45       -0.74     13.92 o 
   5   7   0       31.84       36.44     19.57 o 
   6   7   0       24.99       28.22     17.73 o 
   7   7   0       50.16       67.37     26.97 o 
   0   8   0       14.12       14.78     29.12 o 
   1   8   0       55.39       66.95     25.18 o 
   2   8   0       58.11       60.95     29.69 o 
 -15   1   1       15.95       26.17     24.49 o 
 -14   1   1       42.79       33.29     22.19 o 
 -13   1   1      196.05      190.34     32.04 o 
 -12   1   1      307.45      298.40     37.02 o 
 -11   1   1      226.16      224.53     26.86 o 
 -10   1   1       52.03       43.01     14.07 o 
  -9   1   1      551.44      561.48     30.80 o 
  -8   1   1      118.28      128.89     13.98 o 
  -7   1   1      236.32      246.65     17.15 o 
  -6   1   1      219.32      228.53     15.21 o 
  -5   1   1      309.76      301.95     15.83 o 
  -4   1   1     2242.10     2146.28     47.84 o 
  -3   1   1    16047.02    16396.80    160.79 o 
  -2   1   1      776.61      756.16     16.92 o 
  -1   1   1     1472.43     1496.80     45.23 o 
   0   1   1     2072.07     2016.45     67.53 o 
   1   1   1     3884.56     4250.08    111.95 o 
   2   1   1     1425.81     1387.18     37.64 o 
   3   1   1     2211.76     2162.26     59.66 o 
   4   1   1       64.26       71.86      9.67 o 
   5   1   1      433.54      436.78     19.98 o 
   6   1   1      861.23      924.90     31.06 o 
   7   1   1      875.58      917.93     35.14 o 
   8   1   1      285.51      291.67     21.01 o 
   9   1   1       77.85       84.76     13.39 o 
  10   1   1        1.34        5.64     11.48 o 
  11   1   1       85.85      103.86     21.42 o 
  12   1   1      198.42      176.45     25.95 o 
  13   1   1       18.64       24.26     22.86 o 
  14   1   1      503.68      523.75     62.19 o 
  15   1   1       12.17       44.06     21.52 o 
 -15   2   1       37.22       30.38     18.54 o 
 -14   2   1        0.50        2.13     16.52 o 
 -13   2   1       79.47      102.18     25.33 o 
 -12   2   1      201.76      221.12     32.54 o 
 -11   2   1        1.02       -3.37     11.65 o 
 -10   2   1      144.00      140.78     24.54 o 
  -9   2   1        0.89       -0.90     11.94 o 
  -8   2   1       13.56       18.05      9.80 o 
  -7   2   1      125.69      121.05     10.58 o 
  -6   2   1      359.40      365.88     16.23 o 
  -5   2   1     3240.09     3385.74     76.18 o 
  -4   2   1      797.38      847.49     42.48 o 
  -3   2   1     7217.20     7210.75    100.38 o 
  -2   2   1      670.01      677.55     26.12 o 
  -1   2   1     1330.88     1314.49     30.04 o 
   0   2   1     8562.58     8781.90    169.47 o 
   1   2   1     2638.99     2531.16     41.31 o 
   2   2   1     1489.45     1547.90     30.51 o 
   3   2   1        0.63        1.54      5.60 o 
   4   2   1      241.71      240.85     18.72 o 
   5   2   1       20.55       22.50      8.60 o 
   6   2   1        3.08       10.79      8.56 o 
   7   2   1       17.50       21.25      9.69 o 
   8   2   1     1516.82     1514.08     60.71 o 
   9   2   1      110.58      117.27     20.29 o 
  10   2   1       12.55       19.23     13.56 o 
  11   2   1      135.46      116.63     24.73 o 
  12   2   1        1.47       10.24     17.91 o 
  13   2   1       30.12       34.42     18.30 o 
  14   2   1       83.11      106.64     26.55 o 
  15   2   1       29.23       33.55     22.50 o 
 -14   3   1        1.54        5.80     17.17 o 
 -13   3   1       44.53       80.13     22.77 o 
 -12   3   1       91.39       88.33     24.17 o 
 -11   3   1        5.79        5.23     15.56 o 
 -10   3   1      285.60      270.13     34.51 o 
  -9   3   1     1247.80     1230.39     67.10 o 
  -8   3   1      113.89      116.22     21.38 o 
  -7   3   1        7.00        9.41     11.25 o 
  -6   3   1       28.71       30.22     10.10 o 
  -5   3   1       93.43       97.36     12.73 o 
  -4   3   1      455.16      423.52     19.31 o 
  -3   3   1     3292.45     3415.09     58.58 o 
  -2   3   1        3.84       12.41      5.82 o 
  -1   3   1      626.22      612.00     24.36 o 
   0   3   1       69.54       57.63      8.07 o 
   1   3   1       14.66       13.37      5.75 o 
   2   3   1      657.65      667.41     25.19 o 
   3   3   1      461.88      466.35     20.60 o 
   4   3   1     2205.02     2177.64     60.92 o 
   5   3   1      435.67      490.63     32.02 o 
   6   3   1      206.53      239.25     25.45 o 
   7   3   1       21.70       27.26     11.96 o 
   8   3   1      987.84      937.34     49.21 o 
   9   3   1      173.09      187.72     27.79 o 
  10   3   1       39.26       40.22     17.54 o 
  11   3   1      455.57      432.63     45.42 o 
  12   3   1        5.82       15.52     16.11 o 
  13   3   1       34.53       44.42     20.50 o 
  14   3   1        2.55        5.33     16.22 o 
 -13   4   1       25.70       19.14     16.76 o 
 -12   4   1       76.27      109.56     25.57 o 
 -11   4   1      535.53      582.47     52.86 o 
 -10   4   1       38.70       31.78     16.18 o 
  -9   4   1      148.61      160.28     27.37 o 
  -8   4   1      310.21      311.49     36.61 o 
  -7   4   1        0.48        7.43     12.54 o 
  -6   4   1      561.72      546.10     43.51 o 
  -5   4   1       37.11       39.58     11.58 o 
  -4   4   1       24.86       20.14     10.02 o 
  -3   4   1     1968.91     2022.66     68.73 o 
  -2   4   1     1405.28     1350.45     42.78 o 
  -1   4   1     1924.09     1710.23     46.76 o 
   0   4   1     4997.19     4802.59     79.91 o 
   1   4   1      230.52      219.74     17.84 o 
   2   4   1      205.47      203.42     16.47 o 
   3   4   1       50.94       60.27     11.73 o 
   4   4   1        1.34       -2.01      7.76 o 
   5   4   1       16.10       18.98     10.99 o 
   6   4   1      536.25      546.94     37.47 o 
   7   4   1      997.80     1112.40     63.36 o 
   8   4   1       57.53       51.27     19.26 o 
   9   4   1       12.66       19.81     16.02 o 
  10   4   1        3.25        6.98     14.67 o 
  11   4   1       97.99      116.03     26.01 o 
  12   4   1       25.28       23.94     16.01 o 
  13   4   1      167.61      185.71     47.93 o 
 -12   5   1        2.74        7.31     15.72 o 
 -11   5   1       21.49       29.25     18.89 o 
 -10   5   1        2.24       21.92     15.13 o 
  -9   5   1       22.99       31.07     17.84 o 
  -8   5   1       19.79       26.97     16.29 o 
  -7   5   1       25.90       27.95     14.60 o 
  -6   5   1      256.32      243.20     34.06 o 
  -5   5   1        0.00       -2.48     12.15 o 
  -4   5   1      561.33      609.96     46.67 o 
  -3   5   1      113.67       98.10     17.72 o 
  -2   5   1       46.87       50.66     11.11 o 
  -1   5   1       18.91       29.16      8.60 o 
   0   5   1       94.43       96.78     13.56 o 
   1   5   1      156.60      136.19     16.65 o 
   2   5   1      191.70      194.62     21.97 o 
   3   5   1      201.56      210.78     23.88 o 
   4   5   1       51.84       47.77     14.33 o 
   5   5   1       27.97       20.81     13.85 o 
   6   5   1       99.29      118.46     23.32 o 
   7   5   1        3.59        2.31     13.28 o 
   8   5   1       31.33       44.37     17.81 o 
   9   5   1        5.37       18.64     15.43 o 
  10   5   1       13.47       19.12     15.34 o 
  11   5   1       21.24       13.79     19.97 o 
  12   5   1       77.70       87.62     32.24 o 
 -10   6   1       35.54       40.10     19.16 o 
  -9   6   1        3.92       27.47     16.98 o 
  -8   6   1       42.28       39.79     17.72 o 
  -7   6   1       60.83       77.93     21.67 o 
  -6   6   1       52.17       36.77     18.53 o 
  -5   6   1        6.34        7.70     13.54 o 
  -4   6   1        6.21       12.00     14.45 o 
  -3   6   1      226.74      196.40     32.11 o 
  -2   6   1       48.29       36.95     13.43 o 
  -1   6   1      845.03      867.40     50.55 o 
   0   6   1       33.33       27.40     11.01 o 
   1   6   1      750.16      721.07     44.55 o 
   2   6   1       71.88       84.59     19.07 o 
   3   6   1       10.10       11.87     13.31 o 
   4   6   1       68.25       61.87     18.48 o 
   5   6   1       89.72       85.26     21.54 o 
   6   6   1       23.65       23.55     16.76 o 
   7   6   1        4.90       12.99     14.49 o 
   8   6   1       35.83       52.97     24.16 o 
   9   6   1        1.09       19.34     19.36 o 
  10   6   1        1.60      -16.70     16.70 o 
  -8   7   1       54.12       36.49     24.65 o 
  -7   7   1       33.81       51.86     21.46 o 
  -6   7   1       24.69       30.79     16.21 o 
  -5   7   1       39.79       50.16     18.79 o 
  -4   7   1       13.28       12.58     16.85 o 
  -3   7   1      348.25      362.21     41.38 o 
  -2   7   1       52.09       61.25     31.29 o 
  -1   7   1      251.98      216.51     35.96 o 
   0   7   1      133.20      160.86     31.76 o 
   1   7   1      183.58      218.34     42.16 o 
   2   7   1      277.15      278.17     34.29 o 
   3   7   1       78.73       82.56     21.74 o 
   4   7   1       57.98       73.90     21.01 o 
   5   7   1        0.68       16.60     16.58 o 
   6   7   1       23.61        5.64     19.37 o 
   7   7   1        0.05       -0.30     15.60 o 
  -2   8   1       46.19       68.97     23.78 o 
  -1   8   1       14.20        1.33     16.28 o 
   0   8   1       38.12       28.51     21.34 o 
   1   8   1        0.43        3.04     32.59 o 
 -16   0   2       48.68       67.79     44.76 o 
 -15   0   2      155.11      143.84     53.45 o 
 -14   0   2        0.03      -13.04     29.55 o 
 -13   0   2      168.67      260.74     73.44 o 
 -12   0   2      214.52      204.24     31.16 o 
 -11   0   2      253.15      280.22     34.56 o 
 -10   0   2        1.13       -5.58     11.97 o 
  -9   0   2     1370.96     1392.79     86.75 o 
  -8   0   2     1448.11     1499.51     75.55 o 
  -7   0   2       93.34      125.33     18.73 o 
  -6   0   2     4592.00     5110.60    106.37 o 
  -5   0   2      188.49      210.69     19.51 o 
  -4   0   2     1361.04     1208.33     68.88 o 
  -3   0   2      429.85      412.33     22.16 o 
  -2   0   2     3987.74     4000.46     60.19 o 
  -1   0   2     4498.40     4577.50     68.39 o 
   0   0   2      904.52      919.14     34.73 o 
   1   0   2     5505.07     5964.08     99.07 o 
   2   0   2    13405.92    13511.59    318.16 o 
   3   0   2      239.12      199.55     16.52 o 
   4   0   2      560.37      542.87     29.89 o 
   5   0   2    10671.78    10606.07    175.95 o 
   6   0   2       25.78       38.16     11.44 o 
   7   0   2      712.17      721.37     45.14 o 
   8   0   2      269.35      292.34     31.01 o 
   9   0   2       93.95      118.79     25.78 o 
  10   0   2        3.22       18.24     14.86 o 
  11   0   2      174.41      140.54     37.85 o 
  12   0   2      361.86      344.69     59.36 o 
  13   0   2        1.65       25.82     28.19 o 
  14   0   2       71.01       52.59     28.92 o 
  15   0   2       11.98        3.48     31.29 o 
 -16   1   2        0.08       25.04     27.16 o 
 -15   1   2        3.99      -16.60     24.19 o 
 -14   1   2        1.11       13.45     19.36 o 
 -13   1   2        7.10       21.07     16.34 o 
 -12   1   2      104.48      136.70     25.47 o 
 -11   1   2       14.03        6.10     14.13 o 
 -10   1   2        1.65       -1.59     11.98 o 
  -9   1   2       18.61       35.55      9.57 o 
  -8   1   2      234.87      241.94     18.95 o 
  -7   1   2      570.05      548.14     25.87 o 
  -6   1   2      102.17       91.41     10.08 o 
  -5   1   2       66.96       55.66      7.92 o 
  -4   1   2      436.53      405.10     16.50 o 
  -3   1   2     8393.91     8281.96    118.59 o 
  -2   1   2     1024.90      978.65     24.77 o 
  -1   1   2       16.74       21.22      3.80 o 
   0   1   2        3.75        5.82      3.05 o 
   1   1   2        6.42       10.70      4.27 o 
   2   1   2      509.00      512.04     25.07 o 
   3   1   2      433.59      422.25     16.65 o 
   4   1   2        8.99       10.81      4.61 o 
   5   1   2        8.56       19.74      6.23 o 
   6   1   2      178.84      218.66     16.64 o 
   7   1   2       26.40       41.31     11.35 o 
   8   1   2       17.55       25.99     10.70 o 
   9   1   2      135.55      117.60     18.07 o 
  10   1   2       21.27       28.71     12.85 o 
  11   1   2      349.27      335.03     34.45 o 
  12   1   2      229.05      233.58     29.42 o 
  13   1   2        0.06        3.36     19.12 o 
  14   1   2        0.54       10.20     18.32 o 
  15   1   2        8.86       27.70     21.72 o 
 -15   2   2        7.22        4.33     18.09 o 
 -14   2   2      158.80      148.87     29.67 o 
 -13   2   2        1.55        8.98     16.67 o 
 -12   2   2      326.97      331.99     38.75 o 
 -11   2   2       44.18       40.51     17.31 o 
 -10   2   2      404.41      379.73     38.28 o 
  -9   2   2      213.58      213.75     27.68 o 
  -8   2   2      376.37      350.79     26.72 o 
  -7   2   2       21.42       35.54      7.52 o 
  -6   2   2        2.61        4.19      5.11 o 
  -5   2   2     1451.27     1594.90     48.92 o 
  -4   2   2      666.23      669.75     21.85 o 
  -3   2   2       40.82       37.89      6.31 o 
  -2   2   2        4.26        4.43      3.84 o 
  -1   2   2     1050.18     1038.10     27.78 o 
   0   2   2      356.93      313.48     14.92 o 
   1   2   2      328.07      318.37     15.27 o 
   2   2   2       27.56       33.00      5.81 o 
   3   2   2     1073.44     1046.98     27.81 o 
   4   2   2     1622.68     1723.05     51.40 o 
   5   2   2      647.78      660.65     34.06 o 
   6   2   2       40.83       35.48      6.64 o 
   7   2   2       22.20       32.38     11.45 o 
   8   2   2      280.52      326.96     29.45 o 
   9   2   2       10.67        6.40     11.56 o 
  10   2   2      116.51       83.00     18.41 o 
  11   2   2       55.86       58.35     19.83 o 
  12   2   2       61.15       66.87     20.92 o 
  13   2   2       56.34       66.60     20.54 o 
  14   2   2        1.32        6.19     17.54 o 
 -15   3   2        0.73       -0.34     16.05 o 
 -14   3   2        9.54       14.18     18.86 o 
 -13   3   2        2.65       18.29     17.57 o 
 -12   3   2      105.48      103.79     23.97 o 
 -11   3   2      285.21      288.55     36.79 o 
 -10   3   2      927.95      902.77     58.21 o 
  -9   3   2       83.18       59.10     18.99 o 
  -8   3   2      101.92       88.60     21.77 o 
  -7   3   2        4.15        4.28     11.12 o 
  -6   3   2     1597.50     1455.18     47.99 o 
  -5   3   2        0.77        6.65      5.21 o 
  -4   3   2     2669.60     2799.91     52.75 o 
  -3   3   2       90.35       64.65     12.83 o 
  -2   3   2     1786.85     1703.88     41.69 o 
  -1   3   2      216.83      194.08     14.86 o 
   0   3   2        2.98        5.43      4.87 o 
   1   3   2       90.23       83.50      9.89 o 
   2   3   2       54.55       56.56      8.20 o 
   3   3   2       11.86        9.46      4.98 o 
   4   3   2      126.57      132.09     16.62 o 
   5   3   2       23.39       43.10     11.65 o 
   6   3   2      479.27      477.76     33.07 o 
   7   3   2      256.76      251.64     26.37 o 
   8   3   2      796.37      734.36     45.31 o 
   9   3   2       46.32       59.21     19.96 o 
  10   3   2       61.16       66.64     19.33 o 
  11   3   2       78.69       91.33     22.79 o 
  12   3   2        0.07        4.62     16.67 o 
  13   3   2      165.39      165.20     35.51 o 
  14   3   2        4.08       17.55     19.71 o 
 -14   4   2        2.68        5.02     16.23 o 
 -13   4   2        1.79       -3.84     14.25 o 
 -12   4   2      217.27      213.96     34.42 o 
 -11   4   2       12.67       15.04     15.29 o 
 -10   4   2        0.09       -4.81     13.58 o 
  -9   4   2       84.77       82.28     21.36 o 
  -8   4   2       24.00       24.06     13.50 o 
  -7   4   2      117.42      131.52     22.82 o 
  -6   4   2      483.22      436.68     37.98 o 
  -5   4   2      266.08      270.52     29.12 o 
  -4   4   2      311.17      334.36     23.41 o 
  -3   4   2       80.28      102.85     12.97 o 
  -2   4   2       70.06       75.77     11.26 o 
  -1   4   2       68.34       65.31     10.33 o 
   0   4   2      155.22      135.03     13.82 o 
   1   4   2     1124.78     1182.46     40.14 o 
   2   4   2      423.53      426.30     26.15 o 
   3   4   2      811.70      748.10     41.33 o 
   4   4   2       61.17       75.06     14.11 o 
   5   4   2        0.60        2.35      9.76 o 
   6   4   2        4.33        2.69      9.40 o 
   7   4   2       94.73      127.97     24.81 o 
   8   4   2      765.82      793.68     58.21 o 
   9   4   2      114.02      112.45     24.21 o 
  10   4   2       87.69       94.73     23.86 o 
  11   4   2       62.69       41.24     24.98 o 
  12   4   2       45.61       58.89     26.20 o 
  13   4   2        0.03       15.63     21.38 o 
 -12   5   2      145.91      180.45     31.05 o 
 -11   5   2       21.10       10.88     16.61 o 
 -10   5   2        4.30       23.79     16.00 o 
  -9   5   2      198.48      192.53     32.40 o 
  -8   5   2       27.71       29.35     16.10 o 
  -7   5   2       14.73       30.49     16.38 o 
  -6   5   2        0.00       -3.46     11.31 o 
  -5   5   2        0.25        7.42     12.38 o 
  -4   5   2      297.43      321.15     34.37 o 
  -3   5   2      219.15      242.18     24.51 o 
  -2   5   2       40.33       29.52      9.84 o 
  -1   5   2       39.65       35.08      9.77 o 
   0   5   2      146.55      145.41     16.41 o 
   1   5   2      338.80      331.81     24.62 o 
   2   5   2       37.17       31.38     13.68 o 
   3   5   2        0.51        0.43      9.92 o 
   4   5   2       55.14       69.34     16.27 o 
   5   5   2        7.44       15.93     13.25 o 
   6   5   2      177.28      185.54     28.03 o 
   7   5   2       49.11       70.47     20.01 o 
   8   5   2       28.34       47.04     17.40 o 
   9   5   2        7.65      -13.62     18.45 o 
  10   5   2       78.46      104.77     29.20 o 
  11   5   2        2.05        7.20     19.07 o 
 -10   6   2        0.37        4.26     15.02 o 
  -9   6   2       14.60        1.89     14.26 o 
  -8   6   2        5.17        5.42     15.60 o 
  -7   6   2       28.01       27.65     16.73 o 
  -6   6   2      119.48      122.14     26.47 o 
  -5   6   2      109.71      127.17     23.48 o 
  -4   6   2      153.92      168.42     27.74 o 
  -3   6   2        2.27        0.35     12.77 o 
  -2   6   2       72.40       89.92     19.36 o 
  -1   6   2      331.61      332.55     30.80 o 
   0   6   2      511.97      549.17     39.60 o 
   1   6   2       57.55       46.50     14.09 o 
   2   6   2       94.22      103.61     19.07 o 
   3   6   2      100.10       97.47     19.13 o 
   4   6   2       57.16       80.30     20.54 o 
   5   6   2       76.60      105.22     22.66 o 
   6   6   2      136.23      133.05     32.04 o 
   7   6   2      217.62      233.23     42.40 o 
   8   6   2       57.32       80.06     24.24 o 
   9   6   2       17.76       36.85     21.45 o 
  10   6   2       83.59       73.44     24.71 o 
  -8   7   2        1.14       -4.24     15.12 o 
  -7   7   2       12.02       18.75     15.20 o 
  -6   7   2       29.90       26.64     18.06 o 
  -5   7   2      103.22      122.34     27.28 o 
  -4   7   2        0.79       23.06     16.59 o 
  -3   7   2       10.95        7.29     15.42 o 
  -2   7   2       45.81       37.98     25.52 o 
  -1   7   2        3.10       17.27     17.81 o 
   0   7   2      280.15      256.37     39.57 o 
   1   7   2       44.11       49.63     17.29 o 
   2   7   2       15.79       10.20     13.99 o 
   3   7   2       84.76       83.06     25.32 o 
   4   7   2       32.29       31.77     19.04 o 
   5   7   2        8.34        6.54     16.90 o 
   6   7   2        0.82        8.11     16.25 o 
   7   7   2       85.92      114.54     32.38 o 
  -1   8   2        0.34       13.86     15.80 o 
   0   8   2      134.38      131.24     49.11 o 
 -16   1   3        0.85       39.98     31.79 o 
 -15   1   3       41.55       40.01     36.29 o 
 -14   1   3       99.72      141.53     30.83 o 
 -13   1   3      154.79      130.26     26.53 o 
 -12   1   3      963.64      976.33     61.26 o 
 -11   1   3      822.40      739.00     51.00 o 
 -10   1   3      270.62      249.61     23.52 o 
  -9   1   3     1065.44     1010.38     40.46 o 
  -8   1   3       31.94       24.38      7.93 o 
  -7   1   3        2.72        6.07      6.16 o 
  -6   1   3     1675.37     1616.51     44.11 o 
  -5   1   3      536.46      559.45     21.47 o 
  -4   1   3     6041.67     6275.30     82.21 o 
  -3   1   3     1974.46     1875.74     43.08 o 
  -2   1   3     2531.29     2522.01     36.85 o 
  -1   1   3    18535.63    20122.34    202.74 o 
   0   1   3       65.31       64.10      5.97 o 
   1   1   3      423.36      396.74     20.14 o 
   2   1   3     1030.85      972.55     29.35 o 
   3   1   3       52.34       65.64      7.56 o 
   4   1   3      867.34      967.70     30.27 o 
   5   1   3      871.04      813.82     28.71 o 
   6   1   3     2371.71     2456.76     55.17 o 
   7   1   3      242.89      241.16     18.95 o 
   8   1   3      390.58      367.89     24.85 o 
   9   1   3       37.92       49.35     14.63 o 
  10   1   3      228.89      219.30     26.95 o 
  11   1   3       16.04       10.58     13.35 o 
  12   1   3      243.07      246.64     30.23 o 
  13   1   3       46.04       40.50     23.16 o 
  14   1   3      159.23      192.58     39.07 o 
 -15   2   3       27.38       43.90     22.17 o 
 -14   2   3       19.16       22.02     19.62 o 
 -13   2   3       37.27       65.53     21.63 o 
 -12   2   3      780.69      772.20     57.97 o 
 -11   2   3      115.79      144.23     26.40 o 
 -10   2   3      538.73      487.23     42.45 o 
  -9   2   3        1.37        7.36     11.98 o 
  -8   2   3       54.96       68.17     11.97 o 
  -7   2   3      101.87      110.18     11.18 o 
  -6   2   3      227.86      253.65     14.87 o 
  -5   2   3     1666.90     1710.28     45.05 o 
  -4   2   3     1832.86     1737.26     45.79 o 
  -3   2   3     1303.79     1316.17     29.96 o 
  -2   2   3     1702.65     1699.37     36.40 o 
  -1   2   3      169.16      171.45     12.03 o 
   0   2   3       35.12       39.44      6.28 o 
   1   2   3      267.32      282.03     15.47 o 
   2   2   3     1104.58     1109.74     30.39 o 
   3   2   3        4.51        7.60      4.84 o 
   4   2   3        4.59        2.72      5.54 o 
   5   2   3     1811.52     1959.46     44.15 o 
   6   2   3      146.35      166.09     13.56 o 
   7   2   3      151.05      182.80     20.96 o 
   8   2   3        2.62        3.02     10.47 o 
   9   2   3        0.07        3.18     12.37 o 
  10   2   3      372.36      390.30     35.49 o 
  11   2   3        0.64       12.66     12.22 o 
  12   2   3       55.51       53.37     19.33 o 
  13   2   3       26.29       26.39     19.90 o 
  14   2   3       54.97       87.56     28.94 o 
 -15   3   3       23.20       37.92     22.17 o 
 -14   3   3        0.55       -2.19     16.21 o 
 -13   3   3       62.44       96.21     23.48 o 
 -12   3   3      278.48      268.00     36.36 o 
 -11   3   3       14.67        2.78     12.91 o 
 -10   3   3       65.16       91.85     21.48 o 
  -9   3   3      107.52      114.51     22.01 o 
  -8   3   3      144.56      139.50     22.97 o 
  -7   3   3       24.39       34.00     13.84 o 
  -6   3   3      287.57      293.08     20.09 o 
  -5   3   3      394.22      350.99     17.47 o 
  -4   3   3       17.63       18.34      5.97 o 
  -3   3   3      130.27      148.52     12.56 o 
  -2   3   3       25.85       35.21      7.50 o 
  -1   3   3      479.73      463.13     22.22 o 
   0   3   3     1840.07     1815.86     49.56 o 
   1   3   3        5.53       22.40      7.97 o 
   2   3   3      446.29      403.45     20.67 o 
   3   3   3     2636.80     2716.75     53.09 o 
   4   3   3      504.13      500.49     20.74 o 
   5   3   3        8.11        6.78      8.30 o 
   6   3   3        4.89        4.21      9.92 o 
   7   3   3      463.10      461.85     35.27 o 
   8   3   3       95.23       97.52     18.40 o 
   9   3   3      648.33      577.14     42.56 o 
  10   3   3      743.78      688.92     53.79 o 
  11   3   3      342.74      312.93     44.84 o 
  12   3   3       73.00       78.58     28.07 o 
  13   3   3        0.16       15.79     18.58 o 
 -14   4   3        5.60       13.01     16.90 o 
 -13   4   3      185.12      184.28     32.09 o 
 -12   4   3       91.52      103.50     24.68 o 
 -11   4   3      175.96      190.09     31.16 o 
 -10   4   3      101.50       80.07     21.82 o 
  -9   4   3      444.33      508.18     45.17 o 
  -8   4   3       39.58       57.07     17.34 o 
  -7   4   3      136.00      127.55     23.26 o 
  -6   4   3      303.95      351.11     35.87 o 
  -5   4   3       19.55        6.45     11.05 o 
  -4   4   3      444.74      422.39     24.21 o 
  -3   4   3       96.82      110.40     12.76 o 
  -2   4   3       52.80       45.94      9.49 o 
  -1   4   3      430.65      425.11     25.28 o 
   0   4   3      210.59      214.24     17.65 o 
   1   4   3      116.83      108.55     13.24 o 
   2   4   3       54.55       39.70      8.99 o 
   3   4   3      139.19      129.81     17.50 o 
   4   4   3       67.34       78.04     14.48 o 
   5   4   3      981.30      985.13     49.10 o 
   6   4   3      190.15      187.61     23.71 o 
   7   4   3      255.50      290.94     31.01 o 
   8   4   3      208.20      195.35     29.31 o 
   9   4   3      315.79      344.49     49.16 o 
  10   4   3      172.38      124.95     38.23 o 
  11   4   3        0.20        3.44     17.34 o 
  12   4   3       16.35       27.38     21.10 o 
 -12   5   3        6.26       11.62     16.40 o 
 -11   5   3       75.43       74.15     21.60 o 
 -10   5   3       50.08       32.04     17.12 o 
  -9   5   3      582.89      611.14     52.27 o 
  -8   5   3        3.02        1.69     12.97 o 
  -7   5   3       47.65       49.95     17.81 o 
  -6   5   3      578.35      517.29     44.97 o 
  -5   5   3      198.87      205.94     27.38 o 
  -4   5   3       82.92       79.57     18.31 o 
  -3   5   3      392.65      352.95     32.60 o 
  -2   5   3       82.62       77.11     12.63 o 
  -1   5   3       26.57       30.31      9.14 o 
   0   5   3       56.98       56.80     11.36 o 
   1   5   3      149.45      146.63     18.14 o 
   2   5   3        2.64        2.55      9.81 o 
   3   5   3        4.32       10.02     10.12 o 
   4   5   3       11.00       15.97     12.58 o 
   5   5   3       45.64       71.90     17.01 o 
   6   5   3       12.97        5.16     14.93 o 
   7   5   3      117.55      147.66     30.94 o 
   8   5   3      250.39      235.89     41.94 o 
   9   5   3       39.82       43.28     25.72 o 
  10   5   3       17.77       11.59     23.69 o 
  11   5   3        0.75       30.99     24.42 o 
 -10   6   3      110.46      135.75     26.81 o 
  -9   6   3      193.28      212.01     33.36 o 
  -8   6   3        0.42        0.28     14.30 o 
  -7   6   3        2.75        1.99     15.40 o 
  -6   6   3       95.43       89.36     22.55 o 
  -5   6   3      175.52      160.01     35.13 o 
  -4   6   3       29.61       21.71     16.73 o 
  -3   6   3       39.47       54.21     16.36 o 
  -2   6   3      248.51      251.77     30.29 o 
  -1   6   3      355.35      328.02     28.77 o 
   0   6   3        0.00       15.71     11.18 o 
   1   6   3      189.04      174.11     22.84 o 
   2   6   3      109.92      126.50     21.60 o 
   3   6   3       61.31       68.91     17.14 o 
   4   6   3      105.74      111.15     28.31 o 
   5   6   3       10.59       12.43     17.11 o 
   6   6   3      177.22      156.34     42.36 o 
   7   6   3       26.69       12.91     17.05 o 
   8   6   3       42.23       44.74     21.61 o 
   9   6   3       26.11       41.41     23.65 o 
  -8   7   3       84.53       90.13     26.08 o 
  -7   7   3      156.88      155.90     28.08 o 
  -6   7   3      173.76      201.39     32.37 o 
  -5   7   3       13.95       16.91     15.35 o 
  -4   7   3      118.46      131.41     26.01 o 
  -3   7   3       10.27        7.32     15.35 o 
  -2   7   3      270.38      296.15     54.36 o 
  -1   7   3      182.59      209.96     35.22 o 
   0   7   3        0.84       22.84     15.09 o 
   1   7   3       17.18       32.62     19.64 o 
   2   7   3        5.21        2.39     14.54 o 
   3   7   3        0.58        7.63     15.98 o 
   4   7   3       39.55       31.29     19.04 o 
   5   7   3      131.31      174.68     35.88 o 
   6   7   3        5.13      -15.84     17.53 o 
 -16   0   4       16.39       -0.87     40.85 o 
 -15   0   4       12.76       45.19     39.55 o 
 -14   0   4        2.28       20.86     39.11 o 
 -13   0   4      672.68      662.28    106.47 o 
 -12   0   4      459.92      435.99     52.51 o 
 -11   0   4      208.21      184.11     29.69 o 
 -10   0   4     1415.29     1442.51     71.36 o 
  -9   0   4       40.54       35.30     14.38 o 
  -8   0   4      168.84      204.07     24.27 o 
  -7   0   4      403.71      371.16     30.35 o 
  -6   0   4     1747.17     1754.90     60.40 o 
  -5   0   4       84.37       98.65     16.49 o 
  -4   0   4      106.26      102.95     13.87 o 
  -3   0   4     2177.01     2252.04     71.67 o 
  -2   0   4     1946.01     2031.79     60.96 o 
  -1   0   4      128.63      114.54     12.14 o 
   0   0   4      967.02     1023.02     45.49 o 
   1   0   4      724.87      720.58     54.41 o 
   2   0   4     1620.34     1429.67     43.58 o 
   3   0   4       71.06       72.68     12.01 o 
   4   0   4      812.42      762.77     37.96 o 
   5   0   4      661.25      642.68     39.70 o 
   6   0   4      567.88      563.28     40.29 o 
   7   0   4     1232.96     1253.31     63.08 o 
   8   0   4       68.63       43.50     15.85 o 
   9   0   4      988.51      940.99     63.67 o 
  10   0   4      682.33      640.00     54.72 o 
  11   0   4      239.98      252.51     48.13 o 
  12   0   4      197.69      158.21     39.95 o 
  13   0   4       47.44       61.70     31.91 o 
  14   0   4      171.63      228.42     48.54 o 
 -16   1   4        5.42        4.73     26.98 o 
 -15   1   4        2.45        0.91     24.00 o 
 -14   1   4       17.92       19.21     19.66 o 
 -13   1   4        2.83       25.43     17.45 o 
 -12   1   4      294.33      264.36     33.66 o 
 -11   1   4       89.84       94.13     20.80 o 
 -10   1   4       31.45       38.31     11.58 o 
  -9   1   4     1983.66     1840.03     53.34 o 
  -8   1   4      604.44      650.61     30.00 o 
  -7   1   4        1.41       12.34      6.15 o 
  -6   1   4       87.58       86.44     10.27 o 
  -5   1   4      524.38      476.03     20.08 o 
  -4   1   4        0.82        3.33      4.02 o 
  -3   1   4     3576.51     3648.55     53.52 o 
  -2   1   4     9603.39     9821.85    137.89 o 
  -1   1   4     7687.46     8258.38     90.76 o 
   0   1   4     1516.42     1467.10     37.23 o 
   1   1   4      389.74      351.47     19.17 o 
   2   1   4     4713.47     4711.18     85.92 o 
   3   1   4        9.44       13.23      5.14 o 
   4   1   4     1278.29     1125.14     34.97 o 
   5   1   4       17.21       22.97      7.26 o 
   6   1   4      110.98      136.28     14.58 o 
   7   1   4       23.80       31.79      9.19 o 
   8   1   4       55.85       60.71     12.61 o 
   9   1   4        5.71        8.67     10.51 o 
  10   1   4       28.41       34.94     15.62 o 
  11   1   4      110.21      112.13     20.56 o 
  12   1   4        5.28        3.02     14.18 o 
  13   1   4       52.23       23.73     19.39 o 
  14   1   4        5.85       18.31     26.73 o 
 -15   2   4        0.02       20.87     21.70 o 
 -14   2   4       20.51       38.25     18.94 o 
 -13   2   4       82.42       80.68     22.75 o 
 -12   2   4      553.55      506.11     47.62 o 
 -11   2   4        1.63        5.65     13.97 o 
 -10   2   4     2500.12     2486.41     94.27 o 
  -9   2   4       57.20       48.70     17.89 o 
  -8   2   4       76.85       78.87     12.62 o 
  -7   2   4      221.66      252.97     20.88 o 
  -6   2   4       20.94       18.82      7.68 o 
  -5   2   4      642.02      690.37     30.88 o 
  -4   2   4      225.49      200.91     15.68 o 
  -3   2   4     1305.20     1344.87     31.70 o 
  -2   2   4      343.31      353.50     17.03 o 
  -1   2   4        2.06       10.26      4.32 o 
   0   2   4      719.92      703.89     23.50 o 
   1   2   4      689.62      744.73     24.99 o 
   2   2   4      423.26      464.54     22.54 o 
   3   2   4        0.79        9.06      5.02 o 
   4   2   4        5.29       11.00      6.03 o 
   5   2   4        0.63        3.61      6.47 o 
   6   2   4      508.11      478.09     28.02 o 
   7   2   4     1075.05     1060.27     50.30 o 
   8   2   4      450.02      402.53     32.63 o 
   9   2   4       33.90       43.05     14.85 o 
  10   2   4      480.17      439.50     37.98 o 
  11   2   4      190.50      203.80     28.42 o 
  12   2   4       81.39       95.24     28.54 o 
  13   2   4        8.71      -12.41     18.71 o 
  14   2   4        1.78        3.58     22.25 o 
 -15   3   4       10.40       13.81     15.96 o 
 -14   3   4       99.74      117.52     25.60 o 
 -13   3   4       65.77       57.74     21.00 o 
 -12   3   4      797.93      820.11     61.86 o 
 -11   3   4      797.11      731.57     55.34 o 
 -10   3   4      443.36      426.49     44.08 o 
  -9   3   4      501.11      492.41     42.37 o 
  -8   3   4      127.38      159.28     24.12 o 
  -7   3   4      313.27      284.96     32.08 o 
  -6   3   4      254.54      277.69     21.48 o 
  -5   3   4      176.52      156.65     15.35 o 
  -4   3   4        7.72       14.04      5.44 o 
  -3   3   4       46.57       52.95      8.81 o 
  -2   3   4      147.28      145.15     13.40 o 
  -1   3   4        0.25        3.70      5.31 o 
   0   3   4      102.60      100.58     10.54 o 
   1   3   4        0.01        5.65      5.50 o 
   2   3   4     2946.58     3086.30     67.28 o 
   3   3   4       63.45       62.08      9.57 o 
   4   3   4      260.61      309.19     19.10 o 
   5   3   4      506.82      502.60     34.05 o 
   6   3   4      100.84      103.63     17.53 o 
   7   3   4       46.41       41.26     13.71 o 
   8   3   4      209.32      214.79     25.20 o 
   9   3   4      454.26      436.07     45.35 o 
  10   3   4      174.37      176.99     36.51 o 
  11   3   4       94.63       72.38     26.67 o 
  12   3   4        0.23       37.14     21.02 o 
  13   3   4        0.06        3.98     18.10 o 
 -14   4   4       21.55       34.04     19.06 o 
 -13   4   4      172.76      222.15     38.60 o 
 -12   4   4        1.11       10.15     14.19 o 
 -11   4   4       98.97       97.55     23.20 o 
 -10   4   4      275.77      277.05     35.81 o 
  -9   4   4      408.72      346.07     38.41 o 
  -8   4   4      203.05      192.87     27.51 o 
  -7   4   4      237.04      227.07     29.47 o 
  -6   4   4       18.70       26.52     12.26 o 
  -5   4   4        1.36        2.02     11.82 o 
  -4   4   4      367.83      390.22     27.49 o 
  -3   4   4       11.58       16.13      7.12 o 
  -2   4   4        5.63        8.57      7.05 o 
  -1   4   4        7.27       16.27      7.26 o 
   0   4   4      529.14      542.92     28.37 o 
   1   4   4       66.88       70.52     12.41 o 
   2   4   4      657.35      678.40     31.53 o 
   3   4   4      684.11      702.40     39.13 o 
   4   4   4       35.10       31.03     12.44 o 
   5   4   4      350.50      324.92     29.62 o 
   6   4   4      213.37      227.47     26.00 o 
   7   4   4      478.62      497.55     47.09 o 
   8   4   4      241.14      258.47     42.18 o 
   9   4   4      292.72      274.03     44.52 o 
  10   4   4      138.29      106.25     31.62 o 
  11   4   4       44.12       48.19     22.87 o 
  12   4   4        5.26       31.81     24.03 o 
 -12   5   4      880.95      974.35     73.61 o 
 -11   5   4       74.91      116.47     27.09 o 
 -10   5   4       33.83       34.35     18.05 o 
  -9   5   4       56.81       59.96     19.41 o 
  -8   5   4      209.23      190.51     28.54 o 
  -7   5   4      131.55      125.34     25.90 o 
  -6   5   4       71.88       75.38     20.71 o 
  -5   5   4       92.24      103.44     20.86 o 
  -4   5   4        6.68       14.23     13.02 o 
  -3   5   4        5.12        5.54      8.12 o 
  -2   5   4       38.89       37.96     10.18 o 
  -1   5   4        0.53        8.11      8.54 o 
   0   5   4        4.02       15.36      8.21 o 
   1   5   4       14.36       25.49     11.82 o 
   2   5   4      152.55      163.11     21.93 o 
   3   5   4      162.51      151.38     21.57 o 
   4   5   4       37.43       64.25     19.03 o 
   5   5   4        9.23        8.33     12.27 o 
   6   5   4      204.37      175.83     35.84 o 
   7   5   4       60.09       66.20     26.16 o 
   8   5   4       62.72       52.13     21.99 o 
   9   5   4        0.01       -7.88     18.82 o 
  10   5   4       16.29       43.26     25.81 o 
  11   5   4       52.58       43.35     26.74 o 
 -10   6   4        5.52       10.42     14.47 o 
  -9   6   4      158.15      147.41     27.67 o 
  -8   6   4      165.03      175.60     30.22 o 
  -7   6   4      118.38       88.73     23.70 o 
  -6   6   4      102.53      116.17     24.79 o 
  -5   6   4       41.53       22.60     15.81 o 
  -4   6   4      196.89      220.14     30.13 o 
  -3   6   4       80.19       77.33     19.52 o 
  -2   6   4       90.15       84.03     17.95 o 
  -1   6   4       18.29       33.20     12.16 o 
   0   6   4      542.55      492.12     37.42 o 
   1   6   4      605.04      614.09     41.74 o 
   2   6   4       51.63       58.41     23.12 o 
   3   6   4        9.81        7.13     19.05 o 
   4   6   4        7.12       16.56     15.02 o 
   5   6   4        0.26        8.86     16.13 o 
   6   6   4        6.18        7.20     17.36 o 
   7   6   4        0.12        9.54     16.69 o 
   8   6   4      115.47      149.22     35.05 o 
   9   6   4        0.00       15.79     20.15 o 
  -8   7   4       22.18       20.42     15.32 o 
  -7   7   4        3.02       -4.49     14.27 o 
  -6   7   4        3.59        9.05     15.88 o 
  -5   7   4        3.55        9.28     15.18 o 
  -4   7   4       16.21       20.10     16.44 o 
  -3   7   4       24.66       23.24     17.13 o 
  -2   7   4        9.60       10.43     37.16 o 
  -1   7   4        0.71       24.34     27.38 o 
   0   7   4       30.32       41.02     27.24 o 
   1   7   4        2.04        3.42     15.60 o 
   2   7   4        0.10        5.32     16.19 o 
   3   7   4       14.07        5.35     17.46 o 
   4   7   4       17.71       17.78     23.31 o 
   5   7   4        2.18        0.52     22.00 o 
   6   7   4        3.59       -5.71     16.25 o 
 -16   1   5       32.82       23.29     28.58 o 
 -15   1   5      164.15      202.97     51.04 o 
 -14   1   5      105.65      114.94     28.55 o 
 -13   1   5      933.17     1070.63     76.99 o 
 -12   1   5      546.91      595.29     49.06 o 
 -11   1   5      375.68      407.88     31.35 o 
 -10   1   5       86.38       85.75     15.30 o 
  -9   1   5       39.27       37.98     11.56 o 
  -8   1   5       21.88       35.61      8.82 o 
  -7   1   5      189.41      207.16     16.32 o 
  -6   1   5      282.16      298.66     18.97 o 
  -5   1   5       46.30       38.15      8.59 o 
  -4   1   5      413.55      411.71     18.60 o 
  -3   1   5       79.76       82.65      8.40 o 
  -2   1   5     5380.67     5341.33    110.32 o 
  -1   1   5    10421.21    10120.96    171.16 o 
   0   1   5     1753.14     1731.70     56.06 o 
   1   1   5     1897.94     1697.61     45.02 o 
   2   1   5     3294.48     3322.64     63.81 o 
   3   1   5       16.39       10.89      4.70 o 
   4   1   5        1.05        9.30      5.52 o 
   5   1   5     1857.06     1861.13     47.98 o 
   6   1   5      212.52      201.40     17.23 o 
   7   1   5      141.11      117.56     14.47 o 
   8   1   5      127.75      126.31     16.83 o 
   9   1   5       58.23       35.61     13.60 o 
  10   1   5        0.88       20.30     13.38 o 
  11   1   5      309.60      258.06     31.36 o 
  12   1   5       38.45       53.43     29.19 o 
  13   1   5        1.57        0.46     19.25 o 
  14   1   5        0.17        9.39     28.88 o 
 -15   2   5        3.94       27.57     19.90 o 
 -14   2   5        4.07       18.22     17.66 o 
 -13   2   5       75.42       64.43     21.83 o 
 -12   2   5        0.11       -4.70     13.15 o 
 -11   2   5      931.25      970.99     63.00 o 
 -10   2   5      328.25      305.81     35.03 o 
  -9   2   5      138.47      151.63     31.49 o 
  -8   2   5       53.66       61.67     17.64 o 
  -7   2   5       17.52       20.50      9.24 o 
  -6   2   5     1036.85     1024.48     40.04 o 
  -5   2   5       33.91       45.66      9.95 o 
  -4   2   5      269.04      236.04     18.13 o 
  -3   2   5      108.13      103.09     10.18 o 
  -2   2   5       73.38       70.73      8.71 o 
  -1   2   5       26.10       24.06      5.65 o 
   0   2   5       20.19       22.36      5.62 o 
   1   2   5      508.46      462.59     18.97 o 
   2   2   5       15.53       20.79      6.36 o 
   3   2   5      174.46      194.29     14.46 o 
   4   2   5     1774.51     1764.13     53.87 o 
   5   2   5      388.03      350.91     21.59 o 
   6   2   5      656.61      667.95     43.09 o 
   7   2   5        3.01        2.00      9.24 o 
   8   2   5       70.26       92.92     16.98 o 
   9   2   5       19.92       25.23     15.16 o 
  10   2   5        2.68       17.51     18.28 o 
  11   2   5       25.58       20.82     35.20 o 
  12   2   5       12.81       30.83     20.78 o 
  13   2   5        1.86        8.13     19.61 o 
 -15   3   5       81.54       97.07     24.66 o 
 -14   3   5       51.76       51.59     22.89 o 
 -13   3   5      177.26      192.02     31.80 o 
 -12   3   5       46.07       31.93     16.85 o 
 -11   3   5      340.59      326.53     36.93 o 
 -10   3   5      128.26      130.74     26.22 o 
  -9   3   5        1.73        4.89     12.47 o 
  -8   3   5        5.64        6.46     11.19 o 
  -7   3   5       63.31       78.19     13.15 o 
  -6   3   5        0.02        5.70      8.95 o 
  -5   3   5      469.25      488.30     28.19 o 
  -4   3   5      190.00      189.87     13.46 o 
  -3   3   5       13.30       11.81      6.07 o 
  -2   3   5      182.26      187.15     15.23 o 
  -1   3   5       36.88       43.22      8.13 o 
   0   3   5     1018.10     1039.04     34.53 o 
   1   3   5       31.57       43.17      8.85 o 
   2   3   5      715.58      748.35     30.45 o 
   3   3   5       11.79       16.87      8.92 o 
   4   3   5      185.30      188.68     22.59 o 
   5   3   5      104.02      114.44     17.12 o 
   6   3   5      377.83      408.53     40.42 o 
   7   3   5       82.44       63.09     19.06 o 
   8   3   5      201.74      195.43     30.99 o 
   9   3   5      132.70      102.89     23.03 o 
  10   3   5        7.43       10.16     14.98 o 
  11   3   5      145.16      146.72     34.20 o 
  12   3   5        0.97       22.33     20.83 o 
  13   3   5        3.79      -11.39     33.68 o 
 -14   4   5        3.91       13.94     15.28 o 
 -13   4   5      275.09      229.18     34.13 o 
 -12   4   5      100.64      149.71     28.19 o 
 -11   4   5       90.32       73.92     22.06 o 
 -10   4   5       16.33       21.05     15.04 o 
  -9   4   5      157.21      126.66     24.53 o 
  -8   4   5      163.77      158.00     25.74 o 
  -7   4   5       41.84       21.02     14.00 o 
  -6   4   5      601.59      574.67     44.91 o 
  -5   4   5      216.03      243.10     22.55 o 
  -4   4   5       16.58       31.39     10.30 o 
  -3   4   5        6.86       19.41      7.98 o 
  -2   4   5       70.56       83.73     12.16 o 
  -1   4   5        0.49       -0.27      7.21 o 
   0   4   5        6.60        4.85      7.45 o 
   1   4   5       14.23       10.19      7.46 o 
   2   4   5      441.34      393.58     24.84 o 
   3   4   5      238.05      265.48     28.88 o 
   4   4   5      334.16      330.41     46.73 o 
   5   4   5        4.69       13.65     13.82 o 
   6   4   5        0.05       -8.21     11.66 o 
   7   4   5      175.93      184.60     31.48 o 
   8   4   5        8.32       20.64     16.54 o 
   9   4   5       88.72      108.89     32.29 o 
  10   4   5        4.29        0.00     14.76 o 
  11   4   5       15.30        5.22     19.65 o 
  12   4   5        1.22        7.27     19.73 o 
 -12   5   5      138.86      202.80     33.83 o 
 -11   5   5       12.65       -1.74     14.34 o 
 -10   5   5       22.72       33.99     17.39 o 
  -9   5   5        0.49       11.37     15.59 o 
  -8   5   5      109.76      101.74     23.78 o 
  -7   5   5      171.98      132.71     25.23 o 
  -6   5   5       18.75       22.21     14.21 o 
  -5   5   5       36.35       48.55     16.62 o 
  -4   5   5      102.73       85.53     18.42 o 
  -3   5   5       74.57       81.30     14.86 o 
  -2   5   5     1083.56     1076.95     49.29 o 
  -1   5   5       78.28       64.98     12.65 o 
   0   5   5       32.45       31.16     10.47 o 
   1   5   5       49.66       54.96     12.62 o 
   2   5   5       86.93       63.15     20.43 o 
   3   5   5        0.09       -5.96     13.21 o 
   4   5   5      205.00      213.16     30.99 o 
   5   5   5      319.40      342.63     40.29 o 
   6   5   5       31.78       44.86     30.80 o 
   7   5   5       24.27       25.92     20.87 o 
   8   5   5       42.55       29.29     22.90 o 
   9   5   5        7.68       21.44     19.43 o 
  10   5   5       31.66       62.87     28.47 o 
 -10   6   5       77.77       77.69     19.89 o 
  -9   6   5       31.49       38.38     17.43 o 
  -8   6   5       52.88       35.69     19.19 o 
  -7   6   5       60.28       47.95     18.09 o 
  -6   6   5        1.44       10.70     14.27 o 
  -5   6   5      308.11      298.54     35.95 o 
  -4   6   5       28.19       30.82     16.59 o 
  -3   6   5      103.20       98.40     20.78 o 
  -2   6   5        0.60        3.79     11.21 o 
  -1   6   5       53.03       45.35     19.06 o 
   0   6   5      374.76      376.79     47.49 o 
   1   6   5      130.08      102.29     24.96 o 
   2   6   5        0.01        0.80     13.86 o 
   3   6   5        0.03       -2.64     13.62 o 
   4   6   5       70.44       54.34     21.56 o 
   5   6   5       16.40       31.36     53.02 o 
   6   6   5       16.81       38.33     21.87 o 
   7   6   5       16.71       45.67     21.82 o 
   8   6   5        0.03       -2.77     18.31 o 
  -7   7   5       14.52       36.20     17.41 o 
  -6   7   5        0.15       13.40     14.48 o 
  -5   7   5       18.42       15.58     15.44 o 
  -4   7   5       93.67      116.29     33.84 o 
  -3   7   5        0.00        2.57     38.46 o 
  -1   7   5       49.83       64.37     25.99 o 
   0   7   5        0.40        0.56     33.46 o 
   1   7   5        6.77       -6.17     15.02 o 
   2   7   5        2.39      -12.71     17.21 o 
   3   7   5        4.39       -4.87     16.32 o 
   4   7   5        4.88       22.71     20.98 o 
   5   7   5       22.36       45.53     25.38 o 
 -16   0   6      212.96      362.86     94.74 o 
 -15   0   6       82.86      184.69     75.18 o 
 -14   0   6       43.87       14.34     33.90 o 
 -13   0   6       14.27       29.29     20.60 o 
 -12   0   6      341.52      392.07     51.05 o 
 -11   0   6      331.05      325.42     43.86 o 
 -10   0   6      351.36      356.71     36.07 o 
  -9   0   6      529.03      496.00     40.57 o 
  -8   0   6      513.62      470.73     59.59 o 
  -7   0   6      174.82      179.27     23.01 o 
  -6   0   6     4423.68     4706.20    108.08 o 
  -5   0   6     1611.36     1759.96     63.38 o 
  -4   0   6      215.02      211.58     21.46 o 
  -3   0   6     1030.12      990.53     42.68 o 
  -2   0   6     3886.97     3402.05    243.54 o 
  -1   0   6      333.51      319.60     21.33 o 
   0   0   6      910.02      787.32     49.70 o 
   1   0   6     5486.16     5781.20    113.94 o 
   2   0   6     2842.41     2854.70     67.76 o 
   3   0   6     2331.49     2288.90     69.59 o 
   4   0   6      964.77      970.01     50.79 o 
   5   0   6       13.04       10.03      8.60 o 
   6   0   6      377.41      330.08     32.21 o 
   7   0   6       26.96       35.55     13.86 o 
   8   0   6       29.99       37.35     14.96 o 
   9   0   6        3.43       27.20     13.82 o 
  10   0   6      154.92      133.16     34.03 o 
  11   0   6      277.37      230.08     46.46 o 
  12   0   6       69.43      130.80     70.40 o 
  13   0   6      275.41      264.22     98.21 o 
 -16   1   6       61.57       53.01     32.36 o 
 -15   1   6        7.22        4.42     21.84 o 
 -14   1   6       40.32       45.29     22.37 o 
 -13   1   6      206.52      189.18     35.00 o 
 -12   1   6      169.05      164.72     26.00 o 
 -11   1   6       16.09       18.53     10.69 o 
 -10   1   6        0.78        2.46      9.22 o 
  -9   1   6       31.29       43.18     11.41 o 
  -8   1   6      125.98      123.31     13.50 o 
  -7   1   6      407.63      356.74     20.85 o 
  -6   1   6     1771.11     1726.06     44.30 o 
  -5   1   6      376.89      395.64     20.51 o 
  -4   1   6     1920.01     1876.76     42.25 o 
  -3   1   6       58.89       65.05      8.33 o 
  -2   1   6       69.15       79.76      8.44 o 
  -1   1   6      112.56      127.38      9.85 o 
   0   1   6     2285.15     2290.92     53.73 o 
   1   1   6      298.76      241.86     18.59 o 
   2   1   6       34.73       29.53      6.09 o 
   3   1   6      449.00      475.88     21.63 o 
   4   1   6      545.06      573.78     26.42 o 
   5   1   6       54.47       41.50      9.98 o 
   6   1   6      327.75      325.95     22.76 o 
   7   1   6      161.17      188.01     21.18 o 
   8   1   6       36.73       33.44     11.37 o 
   9   1   6        2.61        6.66     11.14 o 
  10   1   6       81.91       72.94     19.92 o 
  11   1   6      116.82      111.10     24.21 o 
  12   1   6        3.87       23.40     19.14 o 
  13   1   6       28.67       22.41     17.64 o 
 -15   2   6        3.81       14.73     20.50 o 
 -14   2   6      146.49      143.17     27.73 o 
 -13   2   6       97.95      125.76     26.05 o 
 -12   2   6       39.10       57.47     19.19 o 
 -11   2   6      777.64      852.67     58.56 o 
 -10   2   6      202.22      181.01     26.65 o 
  -9   2   6     1030.98     1020.82     46.77 o 
  -8   2   6       11.28       13.17      9.62 o 
  -7   2   6        7.89       12.86      9.67 o 
  -6   2   6      132.33      148.88     16.89 o 
  -5   2   6     6402.77     6757.00    105.13 o 
  -4   2   6     2723.07     2847.53     75.15 o 
  -3   2   6       73.43       69.95      9.33 o 
  -2   2   6      324.44      309.79     17.64 o 
  -1   2   6      259.72      254.44     15.44 o 
   0   2   6     1101.16     1167.99     29.19 o 
   1   2   6     1151.13     1114.86     42.56 o 
   2   2   6       61.39       61.68      7.35 o 
   3   2   6       52.45       35.94      7.70 o 
   4   2   6      538.92      516.29     26.99 o 
   5   2   6      495.21      443.16     24.85 o 
   6   2   6      204.49      192.20     27.04 o 
   7   2   6      462.35      422.80     47.86 o 
   8   2   6        2.70        9.00     13.85 o 
   9   2   6      480.78      449.60     45.19 o 
  10   2   6      161.28      133.96     25.47 o 
  11   2   6        3.90       19.73     14.76 o 
  12   2   6       14.36       -5.40     14.97 o 
  13   2   6        3.70       26.07     22.29 o 
 -15   3   6        0.24       -2.14     16.02 o 
 -14   3   6        4.10        4.76     14.87 o 
 -13   3   6       10.21        5.41     17.88 o 
 -12   3   6        8.84        5.40     15.24 o 
 -11   3   6        8.61       15.12     15.07 o 
 -10   3   6        9.02       15.07     12.80 o 
  -9   3   6       84.51       82.32     19.05 o 
  -8   3   6        0.47        0.91     11.16 o 
  -7   3   6      173.71      188.37     19.71 o 
  -6   3   6      627.28      589.44     34.01 o 
  -5   3   6      423.24      444.25     28.09 o 
  -4   3   6     1623.49     1565.67     42.27 o 
  -3   3   6      113.09      100.43     11.45 o 
  -2   3   6       13.01       17.07      6.94 o 
  -1   3   6     1366.86     1382.62     40.69 o 
   0   3   6       90.29      103.43     11.31 o 
   1   3   6        1.84        7.70      6.05 o 
   2   3   6      226.04      239.79     17.54 o 
   3   3   6        1.52        5.72      8.72 o 
   4   3   6      563.32      480.66     40.91 o 
   5   3   6       40.64       48.15     16.01 o 
   6   3   6        0.35       -1.74     12.84 o 
   7   3   6        5.79       21.00     14.21 o 
   8   3   6        8.18       -4.48     13.29 o 
   9   3   6       82.80       77.12     21.18 o 
  10   3   6        3.02       12.29     16.16 o 
  11   3   6        2.80       -6.66     17.55 o 
  12   3   6      116.54      137.34     33.84 o 
 -14   4   6       22.76       38.25     19.38 o 
 -13   4   6       19.21       30.37     16.50 o 
 -12   4   6       71.24       79.17     22.05 o 
 -11   4   6        5.59        9.13     14.37 o 
 -10   4   6        2.95       12.78     14.50 o 
  -9   4   6       40.45       31.25     15.85 o 
  -8   4   6      396.75      407.54     39.65 o 
  -7   4   6      158.76      188.85     26.73 o 
  -6   4   6      120.79      135.60     23.85 o 
  -5   4   6       81.04       78.42     14.70 o 
  -4   4   6       35.85       30.58     10.75 o 
  -3   4   6        3.78       15.26      8.50 o 
  -2   4   6       90.01       85.93     12.68 o 
  -1   4   6        0.07        5.89      7.21 o 
   0   4   6      192.84      162.09     16.35 o 
   1   4   6        8.92       16.57     10.14 o 
   2   4   6      389.41      399.06     30.20 o 
   3   4   6       22.71       19.39     13.79 o 
   4   4   6        2.21       15.79     14.87 o 
   5   4   6      179.07      182.82     29.39 o 
   6   4   6        2.66       -6.35     13.24 o 
   7   4   6       12.64       11.54     14.69 o 
   8   4   6      209.41      185.82     38.76 o 
   9   4   6      201.39      187.76     38.71 o 
  10   4   6        7.48       33.45     22.68 o 
  11   4   6       37.71       50.56     23.73 o 
 -12   5   6       24.95       21.98     15.10 o 
 -11   5   6       16.25       51.97     20.00 o 
 -10   5   6      132.10      137.93     27.10 o 
  -9   5   6       26.36        9.80     14.65 o 
  -8   5   6        7.11        3.27     12.64 o 
  -7   5   6      562.19      506.66     44.72 o 
  -6   5   6       53.13       38.20     16.40 o 
  -5   5   6       18.85       19.65     13.68 o 
  -4   5   6      182.20      196.27     27.21 o 
  -3   5   6     1065.87      995.87     47.95 o 
  -2   5   6      816.16      846.84     44.81 o 
  -1   5   6      105.95       93.35     18.67 o 
   0   5   6      306.10      308.22     28.36 o 
   1   5   6       37.08       44.69     18.04 o 
   2   5   6        5.04        9.44     14.48 o 
   3   5   6       11.08       19.81     17.17 o 
   4   5   6        0.06       -6.36     14.96 o 
   5   5   6      105.45       86.43     24.70 o 
   6   5   6       97.05       76.62     21.56 o 
   7   5   6      149.40      153.82     37.75 o 
   8   5   6       62.18       58.54     25.43 o 
   9   5   6        6.51       13.97     21.41 o 
  10   5   6        1.39        7.19     19.49 o 
 -10   6   6       16.39       12.17     13.97 o 
  -9   6   6        2.46        5.76     13.60 o 
  -8   6   6       11.30       36.49     19.25 o 
  -7   6   6        4.15        8.62     15.02 o 
  -6   6   6       10.87       14.65     13.32 o 
  -5   6   6        0.30        6.18     12.95 o 
  -4   6   6       28.39       31.05     17.81 o 
  -3   6   6        3.39        2.80     15.81 o 
  -2   6   6       30.17       23.57     14.42 o 
  -1   6   6       15.50        7.08     15.42 o 
   0   6   6       20.38       16.34     18.18 o 
   1   6   6       58.55       60.05     19.75 o 
   2   6   6       73.40       79.04     22.17 o 
   3   6   6       28.90       50.36     19.91 o 
   4   6   6       28.97       35.07     20.92 o 
   5   6   6      103.74       83.19     28.97 o 
   6   6   6        4.38        9.46     20.66 o 
   7   6   6       10.76       45.04     25.39 o 
   8   6   6        3.34       24.57     24.50 o 
  -7   7   6       18.09        6.26     11.90 o 
  -6   7   6        3.15        3.58     21.38 o 
  -5   7   6        0.96       22.81     21.80 o 
  -4   7   6        2.74        0.87     19.84 o 
  -3   7   6       81.54       90.76     37.26 o 
  -2   7   6        0.46        6.52     41.72 o 
  -1   7   6       10.56        8.37     20.83 o 
   0   7   6        7.72        4.64     21.45 o 
   1   7   6        7.00       18.43     19.67 o 
   2   7   6        4.01       -4.04     16.57 o 
   3   7   6        1.37       16.15     19.10 o 
   4   7   6       42.88       61.04     28.02 o 
 -16   1   7       21.61       15.41     29.33 o 
 -15   1   7       94.11      126.05     29.24 o 
 -14   1   7      319.07      329.86     45.81 o 
 -13   1   7      859.95      923.51     71.70 o 
 -12   1   7      188.69      195.39     34.86 o 
 -11   1   7       82.77       90.64     17.23 o 
 -10   1   7       29.12       29.49     10.84 o 
  -9   1   7      131.70      131.20     17.87 o 
  -8   1   7      642.75      605.37     34.38 o 
  -7   1   7      306.13      347.08     21.78 o 
  -6   1   7      953.00      974.72     34.97 o 
  -5   1   7       31.71       50.63      9.01 o 
  -4   1   7     1708.96     1621.27     42.00 o 
  -3   1   7      245.81      220.01     14.82 o 
  -2   1   7     1481.09     1516.47     37.41 o 
  -1   1   7       44.09       40.99      6.76 o 
   0   1   7        9.05       16.51      7.75 o 
   1   1   7     5462.06     5950.23    130.78 o 
   2   1   7     1002.71     1071.00     47.68 o 
   3   1   7       74.24       74.02      9.31 o 
   4   1   7        4.99       10.92      6.42 o 
   5   1   7       38.81       33.07      8.58 o 
   6   1   7      120.33      125.68     14.80 o 
   7   1   7       82.36       86.95     16.74 o 
   8   1   7        4.80        5.39     13.41 o 
   9   1   7      587.89      546.46     48.36 o 
  10   1   7       93.76       97.03     22.00 o 
  11   1   7       25.23       18.00     15.63 o 
  12   1   7       10.62       34.49     36.30 o 
  13   1   7       38.57       47.69     38.11 o 
 -15   2   7        9.69       28.43     21.33 o 
 -14   2   7        7.05        7.59     18.31 o 
 -13   2   7        1.73        9.25     15.05 o 
 -12   2   7        0.41        4.49     13.11 o 
 -11   2   7        0.03        4.48     12.91 o 
 -10   2   7       37.26       29.74     14.88 o 
  -9   2   7      220.85      241.00     23.85 o 
  -8   2   7       57.48       71.74     14.88 o 
  -7   2   7      124.71      122.77     16.46 o 
  -6   2   7       36.60       52.69     11.75 o 
  -5   2   7        5.11        3.63      8.24 o 
  -4   2   7     1077.15      993.41     32.62 o 
  -3   2   7      826.47      827.91     30.56 o 
  -2   2   7     5602.33     5760.87     78.30 o 
  -1   2   7       35.69       52.60      7.81 o 
   0   2   7     1996.54     2012.31     60.06 o 
   1   2   7      955.96      974.10     41.06 o 
   2   2   7     1191.60     1207.44     47.05 o 
   3   2   7      247.54      260.79     22.81 o 
   4   2   7       63.92       90.73     15.21 o 
   5   2   7      368.99      351.32     28.07 o 
   6   2   7      127.91      102.61     21.82 o 
   7   2   7      193.90      164.21     27.73 o 
   8   2   7      427.19      453.41     45.44 o 
   9   2   7      246.36      231.76     32.86 o 
  10   2   7      164.60      185.10     32.62 o 
  11   2   7       13.57       26.40     18.94 o 
  12   2   7       26.55       40.58     21.14 o 
 -15   3   7      150.27      176.18     30.66 o 
 -14   3   7        1.36        3.11     16.98 o 
 -13   3   7       56.53       64.79     19.38 o 
 -12   3   7       73.48       71.17     20.84 o 
 -11   3   7        5.01       -4.28     12.23 o 
 -10   3   7        9.57        4.48     12.99 o 
  -9   3   7      221.00      226.20     30.04 o 
  -8   3   7       40.27       29.60     13.77 o 
  -7   3   7       41.45       73.41     15.90 o 
  -6   3   7      174.41      174.08     19.84 o 
  -5   3   7       19.80       29.40      9.63 o 
  -4   3   7       25.50       30.01      9.77 o 
  -3   3   7      516.27      515.09     25.91 o 
  -2   3   7        8.64        2.76      6.04 o 
  -1   3   7       28.40       30.90      7.21 o 
   0   3   7       97.98      104.53     11.68 o 
   1   3   7        0.30       13.43      8.81 o 
   2   3   7      792.83      796.77     40.96 o 
   3   3   7      129.25      137.61     18.54 o 
   4   3   7        0.09       -9.22     10.08 o 
   5   3   7        0.00       -5.67     11.59 o 
   6   3   7      224.92      185.37     28.42 o 
   7   3   7        0.02        8.34     13.93 o 
   8   3   7       83.97      120.31     25.59 o 
   9   3   7       41.47       33.91     17.39 o 
  10   3   7       52.28       32.30     17.92 o 
  11   3   7        8.77        4.12     20.24 o 
  12   3   7       18.37       23.52     23.21 o 
 -14   4   7       20.37      118.83     93.39 o 
 -13   4   7        8.43        2.80     16.36 o 
 -12   4   7       17.74       17.54     16.20 o 
 -11   4   7       15.97       16.66     15.17 o 
 -10   4   7        1.64       -0.06     14.57 o 
  -9   4   7       32.45       22.91     13.81 o 
  -8   4   7       14.54       21.98     13.33 o 
  -7   4   7       66.25       70.60     18.47 o 
  -6   4   7      320.11      292.19     32.19 o 
  -5   4   7      256.79      235.64     23.46 o 
  -4   4   7      118.65      117.38     16.49 o 
  -3   4   7        2.63       11.08      9.20 o 
  -2   4   7      498.41      484.13     27.92 o 
  -1   4   7        0.01        5.29      9.93 o 
   0   4   7      192.18      208.09     23.27 o 
   1   4   7      440.34      436.89     32.68 o 
   2   4   7      192.52      181.08     26.96 o 
   3   4   7        1.80        1.82     12.74 o 
   4   4   7        4.87       19.81     14.83 o 
   5   4   7        6.40        3.57     14.29 o 
   6   4   7      143.69      119.90     26.66 o 
   7   4   7       24.28       44.47     19.20 o 
   8   4   7       24.69       50.23     18.55 o 
   9   4   7        1.57        8.55     15.53 o 
  10   4   7      127.78      115.59     31.00 o 
  11   4   7       25.12       42.70     24.95 o 
 -12   5   7       88.19       89.51     22.26 o 
 -11   5   7        0.63       12.76     14.93 o 
 -10   5   7       51.35       36.44     17.17 o 
  -9   5   7       16.93       20.11     13.59 o 
  -8   5   7       18.19       11.39     13.38 o 
  -7   5   7        0.48       -7.55     12.65 o 
  -6   5   7      126.98       87.08     21.04 o 
  -5   5   7       96.89      122.93     22.02 o 
  -4   5   7       65.57      108.92     24.29 o 
  -3   5   7      512.18      585.78     46.48 o 
  -2   5   7      110.89      112.62     21.18 o 
  -1   5   7      837.48      807.11     51.60 o 
   0   5   7      809.30      909.59     49.64 o 
   1   5   7        1.99        5.14     14.01 o 
   2   5   7       86.84      118.19     24.54 o 
   3   5   7        6.38       14.61     15.73 o 
   4   5   7      171.82      138.65     26.84 o 
   5   5   7        0.69        2.44     16.15 o 
   6   5   7      590.90      530.96     52.71 o 
   7   5   7      210.18      204.38     33.99 o 
   8   5   7       25.16       40.38     22.74 o 
   9   5   7        8.57       18.12     21.18 o 
 -10   6   7      100.75      106.35     23.41 o 
  -9   6   7       11.56       12.89     15.77 o 
  -8   6   7       16.79        8.72     15.24 o 
  -7   6   7        7.40        3.36     12.39 o 
  -6   6   7        9.20        2.31     18.75 o 
  -5   6   7       20.76       24.02     22.10 o 
  -4   6   7       21.46       26.06     19.19 o 
  -3   6   7       64.84       76.58     24.34 o 
  -2   6   7        0.71       11.97     11.97 o 
  -1   6   7       88.39       82.64     24.63 o 
   0   6   7       45.25       59.79     24.91 o 
   1   6   7       13.13       26.63     21.21 o 
   2   6   7        1.67        2.22     15.06 o 
   3   6   7       22.83       32.60     19.31 o 
   4   6   7        4.40       21.34     17.73 o 
   5   6   7        4.67       22.52     19.43 o 
   6   6   7       16.60       17.59     22.25 o 
   7   6   7        2.83        1.90     22.32 o 
  -6   7   7        4.79       16.81     20.47 o 
  -5   7   7       46.61       68.61     26.48 o 
  -4   7   7        4.08       -0.65     23.79 o 
  -3   7   7        0.85       21.29     26.61 o 
  -2   7   7       31.84       29.03     30.38 o 
  -1   7   7       34.83       20.06     27.78 o 
   0   7   7       27.49        1.14     16.36 o 
   1   7   7       67.83       89.10     27.89 o 
   2   7   7        1.00       16.62     22.97 o 
   3   7   7      126.79      156.14     34.99 o 
 -16   0   8        4.84        6.95     35.20 o 
 -15   0   8        0.15       -7.39     25.64 o 
 -14   0   8        0.25       20.42     32.16 o 
 -13   0   8       32.15       17.45     46.50 o 
 -12   0   8       20.24       19.72     18.14 o 
 -11   0   8      435.05      483.22     56.33 o 
 -10   0   8        0.40        2.29     17.02 o 
  -9   0   8      150.30      119.99     27.36 o 
  -8   0   8      314.09      382.71     46.64 o 
  -7   0   8     1974.83     1866.37    104.15 o 
  -6   0   8       36.17       44.58     13.51 o 
  -5   0   8     5225.57     5078.27    114.98 o 
  -4   0   8        6.70        3.83      8.82 o 
  -3   0   8      227.22      230.81     23.68 o 
  -2   0   8       90.41      106.70     16.05 o 
  -1   0   8      798.08      861.86     61.18 o 
   0   0   8     3370.34     3426.09    144.22 o 
   1   0   8      561.98      615.44     33.76 o 
   2   0   8      889.99      972.40     44.50 o 
   3   0   8        1.52        4.82      8.43 o 
   4   0   8      241.17      252.07     26.15 o 
   5   0   8       23.95       27.68     11.50 o 
   6   0   8      235.70      235.41     28.60 o 
   7   0   8       66.53       48.32     25.77 o 
   8   0   8      179.67      203.64     42.44 o 
   9   0   8      125.19      167.96     38.36 o 
  10   0   8      428.75      432.83    115.16 o 
  11   0   8       31.80       54.32     46.93 o 
  12   0   8       69.28       69.53     43.89 o 
 -16   1   8        0.11       10.35     21.71 o 
 -15   1   8      133.74      168.84     33.02 o 
 -14   1   8       51.36       80.40     24.33 o 
 -13   1   8        1.35       -9.96     14.52 o 
 -12   1   8      130.20      117.79     25.91 o 
 -11   1   8      218.15      215.47     23.46 o 
 -10   1   8       14.63       13.47     10.77 o 
  -9   1   8        6.41        7.20      9.49 o 
  -8   1   8      222.66      224.77     22.26 o 
  -7   1   8      230.20      248.78     19.42 o 
  -6   1   8      118.17      134.50     13.49 o 
  -5   1   8      340.37      334.29     21.06 o 
  -4   1   8      107.86      112.59     12.06 o 
  -3   1   8        0.16        7.05      5.65 o 
  -2   1   8      823.39      830.97     28.89 o 
  -1   1   8      360.43      383.51     17.13 o 
   0   1   8      442.52      426.43     25.28 o 
   1   1   8      143.02      144.42     16.29 o 
   2   1   8       10.98       14.41      8.09 o 
   3   1   8       36.51       36.53      9.94 o 
   4   1   8        4.59        5.62      7.93 o 
   5   1   8        5.77       10.05      9.50 o 
   6   1   8      402.14      395.39     31.61 o 
   7   1   8      161.89      158.67     21.55 o 
   8   1   8       29.84       32.83     16.06 o 
   9   1   8       25.25       21.51     15.59 o 
  10   1   8       10.57       34.74     22.02 o 
  11   1   8        1.07        7.24     27.83 o 
  12   1   8       78.60       52.59     33.58 o 
 -15   2   8        0.16      -10.51     16.52 o 
 -14   2   8       22.52       42.46     20.29 o 
 -13   2   8       25.29       31.74     15.86 o 
 -12   2   8      235.01      193.02     28.37 o 
 -11   2   8      107.71      112.50     22.21 o 
 -10   2   8      600.29      585.09     37.74 o 
  -9   2   8      103.70       87.09     15.81 o 
  -8   2   8      190.86      185.44     20.77 o 
  -7   2   8       73.69       79.48     14.82 o 
  -6   2   8        2.39        6.03      8.14 o 
  -5   2   8      193.44      199.67     17.91 o 
  -4   2   8     2280.83     2335.25     53.29 o 
  -3   2   8     3327.07     3381.76     68.73 o 
  -2   2   8      484.32      494.56     23.19 o 
  -1   2   8     1267.26     1291.49     31.10 o 
   0   2   8      510.29      586.59     33.40 o 
   1   2   8      249.04      251.05     22.56 o 
   2   2   8       10.49       15.92     11.07 o 
   3   2   8      212.94      240.81     22.64 o 
   4   2   8      157.70      162.05     20.06 o 
   5   2   8      187.17      194.01     22.79 o 
   6   2   8      115.89      115.49     22.38 o 
   7   2   8      716.47      631.14     51.88 o 
   8   2   8      170.70      175.01     28.63 o 
   9   2   8      457.64      483.17     48.73 o 
  10   2   8      205.50      193.21     32.06 o 
  11   2   8        0.92       38.45     18.20 o 
  12   2   8        0.59      -18.89     18.89 o 
 -14   3   8        1.08        7.95     15.09 o 
 -13   3   8        3.24       12.51     15.93 o 
 -12   3   8        0.01       14.64     17.15 o 
 -11   3   8        6.91        3.49     15.36 o 
 -10   3   8       72.36       69.93     17.96 o 
  -9   3   8       25.83       31.64     13.61 o 
  -8   3   8       24.07       20.71     10.85 o 
  -7   3   8        0.39       -1.33      8.39 o 
  -6   3   8        1.66        0.13      9.83 o 
  -5   3   8      454.56      439.02     29.92 o 
  -4   3   8      247.37      242.88     21.84 o 
  -3   3   8       37.28       36.62      9.09 o 
  -2   3   8     1684.49     1641.61     49.77 o 
  -1   3   8      326.34      345.96     28.22 o 
   0   3   8       62.91       61.72     13.30 o 
   1   3   8     1420.14     1330.55     54.70 o 
   2   3   8       10.28        0.33      9.59 o 
   3   3   8      127.60      131.42     19.31 o 
   4   3   8       76.61      104.50     22.58 o 
   5   3   8       13.90       30.21     13.80 o 
   6   3   8      108.51       93.57     22.27 o 
   7   3   8      125.47      113.61     24.08 o 
   8   3   8       93.55      130.69     27.69 o 
   9   3   8       50.10       60.37     21.81 o 
  10   3   8        6.41       27.08     19.54 o 
  11   3   8        0.01       15.45     16.84 o 
 -13   4   8        2.63       -6.61     14.64 o 
 -12   4   8       17.41       28.51     30.12 o 
 -11   4   8       12.76       12.51     15.94 o 
 -10   4   8        3.92       -6.18     12.99 o 
  -9   4   8      123.50       96.67     26.41 o 
  -8   4   8       29.55       21.80     12.34 o 
  -7   4   8        1.59        2.26     11.34 o 
  -6   4   8        7.43        6.09     10.20 o 
  -5   4   8       74.90       69.85     14.52 o 
  -4   4   8       46.55       40.84     11.76 o 
  -3   4   8       78.31       73.83     17.26 o 
  -2   4   8       62.69       75.06     14.73 o 
  -1   4   8      155.47      170.01     20.75 o 
   0   4   8       77.85       79.27     15.79 o 
   1   4   8        8.41       17.96     11.96 o 
   2   4   8       52.25       41.10     16.93 o 
   3   4   8        8.32       29.74     15.80 o 
   4   4   8       10.76       28.84     14.24 o 
   5   4   8      163.79      137.17     26.77 o 
   6   4   8       19.37       26.52     16.53 o 
   7   4   8       70.57       64.73     22.05 o 
   8   4   8        0.77       14.70     15.87 o 
   9   4   8       48.36       59.00     22.90 o 
  10   4   8        0.91       28.89     21.30 o 
 -12   5   8        6.14        9.32     14.69 o 
 -11   5   8        7.35       22.14     14.92 o 
 -10   5   8        5.20       18.84     14.89 o 
  -9   5   8       45.42       56.31     19.78 o 
  -8   5   8       78.13       40.74     21.24 o 
  -7   5   8       13.31       17.14     15.30 o 
  -6   5   8       44.63       50.80     17.19 o 
  -5   5   8      113.04       98.28     25.64 o 
  -4   5   8       66.22       74.64     19.09 o 
  -3   5   8        8.25       17.90     13.26 o 
  -2   5   8      226.22      226.23     29.43 o 
  -1   5   8      663.84      635.40     47.92 o 
   0   5   8      705.58      650.12     52.08 o 
   1   5   8       13.40        0.15     14.94 o 
   2   5   8       88.61       97.90     24.54 o 
   3   5   8       25.47       42.58     24.77 o 
   4   5   8      272.55      312.81     42.30 o 
   5   5   8      361.17      424.82     50.69 o 
   6   5   8       44.76       66.83     42.00 o 
   7   5   8       24.14       14.77     18.06 o 
   8   5   8        3.99       -0.61     19.77 o 
 -10   6   8       42.63       59.99     18.49 o 
  -9   6   8       11.99       13.64     16.19 o 
  -8   6   8        4.50       26.75     18.71 o 
  -7   6   8       13.94       18.54     17.82 o 
  -6   6   8       40.19       65.10     24.83 o 
  -5   6   8       12.09       25.26     21.01 o 
  -4   6   8        2.00        1.69     18.80 o 
  -3   6   8       60.59       47.04     32.34 o 
  -2   6   8      159.36      135.87     29.18 o 
  -1   6   8        1.17       -7.55     14.55 o 
   0   6   8        4.44      -11.02     15.72 o 
   1   6   8        1.54        6.90     17.74 o 
   2   6   8        6.77       11.57     18.04 o 
   3   6   8       67.09       70.54     22.45 o 
   4   6   8       74.40       93.03     26.41 o 
   5   6   8       50.11       64.41     24.36 o 
   6   6   8       44.69       31.32     27.50 o 
  -6   7   8        9.60       33.42     22.15 o 
  -5   7   8        0.46       -0.90     20.42 o 
  -4   7   8       26.64       40.39     30.23 o 
  -3   7   8        1.50        9.14     27.21 o 
  -2   7   8       18.01        4.00     26.73 o 
  -1   7   8        0.98        7.87     27.44 o 
   0   7   8        2.74        7.68     25.13 o 
   1   7   8       25.58       53.45     23.08 o 
   2   7   8       50.39       14.58     40.31 o 
 -15   1   9        0.36       -2.77     16.12 o 
 -14   1   9        0.02        2.62     14.53 o 
 -13   1   9        6.48       35.17     19.05 o 
 -12   1   9      741.38      676.97     48.08 o 
 -11   1   9       48.36       42.27     15.18 o 
 -10   1   9       15.79        6.61     11.05 o 
  -9   1   9        0.63        5.52     10.38 o 
  -8   1   9     1482.39     1526.00     58.16 o 
  -7   1   9      269.22      263.46     24.18 o 
  -6   1   9      390.06      408.55     24.39 o 
  -5   1   9       11.57       10.84      7.12 o 
  -4   1   9      454.01      439.98     23.83 o 
  -3   1   9      130.91      130.64     13.21 o 
  -2   1   9       58.44       54.65     10.87 o 
  -1   1   9      460.68      503.31     20.81 o 
   0   1   9      135.59      168.60     17.85 o 
   1   1   9      147.69      161.39     18.04 o 
   2   1   9        2.97        8.64      8.80 o 
   3   1   9      568.56      561.46     34.39 o 
   4   1   9        5.02        8.69     10.16 o 
   5   1   9      144.65      137.63     18.66 o 
   6   1   9     4217.64     3949.75    135.86 o 
   7   1   9      421.08      390.55     34.00 o 
   8   1   9       73.79       87.15     29.62 o 
   9   1   9      708.35      873.99     82.94 o 
  10   1   9        1.39       -6.67     22.20 o 
  11   1   9      123.62      197.91     57.20 o 
  12   1   9        0.97       40.73     32.67 o 
 -15   2   9        0.03       -4.06     17.10 o 
 -14   2   9       10.59       19.16     17.59 o 
 -13   2   9        2.56        9.51     15.93 o 
 -12   2   9       73.87       66.87     19.12 o 
 -11   2   9       11.45        5.28     12.24 o 
 -10   2   9      240.45      249.23     25.24 o 
  -9   2   9        0.70        7.10     12.04 o 
  -8   2   9      210.83      181.03     21.10 o 
  -7   2   9      116.93      119.74     16.90 o 
  -6   2   9       28.68       29.38     10.79 o 
  -5   2   9      270.27      281.52     24.34 o 
  -4   2   9      630.03      636.75     28.65 o 
  -3   2   9      859.77      847.33     32.25 o 
  -2   2   9      645.25      628.54     26.13 o 
  -1   2   9      342.44      352.74     27.36 o 
   0   2   9      217.84      198.33     21.32 o 
   1   2   9      116.36      129.64     17.69 o 
   2   2   9      157.67      162.91     20.12 o 
   3   2   9     1158.54     1197.66     51.74 o 
   4   2   9      480.53      528.05     36.22 o 
   5   2   9       55.04       52.61     14.80 o 
   6   2   9        5.66       -5.72     11.73 o 
   7   2   9        1.13        5.72     15.34 o 
   8   2   9      175.26      251.35     35.21 o 
   9   2   9        3.70       11.18     20.76 o 
  10   2   9        1.39       11.62     23.43 o 
  11   2   9        1.21       -8.32     20.96 o 
 -14   3   9        7.23       -3.95     14.18 o 
 -13   3   9       17.63       37.02     17.51 o 
 -12   3   9      121.09      117.73     23.94 o 
 -11   3   9        0.35        9.44     12.85 o 
 -10   3   9        1.12        5.52     13.23 o 
  -9   3   9      139.02      157.32     23.22 o 
  -8   3   9       10.00       15.76     10.44 o 
  -7   3   9       34.54       40.10     12.86 o 
  -6   3   9      343.62      312.88     27.63 o 
  -5   3   9      382.76      379.26     27.62 o 
  -4   3   9       23.47       15.70      8.38 o 
  -3   3   9       19.33       19.16      9.54 o 
  -2   3   9       12.54       16.15     10.38 o 
  -1   3   9      142.03      137.87     19.15 o 
   0   3   9       35.96       33.45     12.22 o 
   1   3   9        7.50       12.22     11.38 o 
   2   3   9        7.33        4.05     10.38 o 
   3   3   9       82.45       66.17     15.49 o 
   4   3   9        5.52        4.25     12.96 o 
   5   3   9      117.95       88.36     22.26 o 
   6   3   9      704.93      717.17     57.81 o 
   7   3   9      281.83      273.99     37.27 o 
   8   3   9       16.38       24.70     17.49 o 
   9   3   9       62.65       75.82     23.62 o 
  10   3   9        0.06       15.50     17.11 o 
 -13   4   9        4.78        6.23     14.80 o 
 -12   4   9       15.44       30.11     16.98 o 
 -11   4   9       25.78       58.64     24.09 o 
 -10   4   9        1.38       12.47     14.08 o 
  -9   4   9       14.76        7.01     11.38 o 
  -8   4   9       24.37       17.26     12.25 o 
  -7   4   9       79.99       85.22     18.20 o 
  -6   4   9       56.13       56.71     13.70 o 
  -5   4   9        0.19        9.77     11.05 o 
  -4   4   9      250.90      274.38     32.20 o 
  -3   4   9      412.03      407.19     38.05 o 
  -2   4   9       30.24       22.04     16.67 o 
  -1   4   9      261.23      296.05     28.45 o 
   0   4   9       36.58       43.86     14.72 o 
   1   4   9        0.00        9.64     11.68 o 
   2   4   9       46.00       49.78     18.69 o 
   3   4   9       25.12       19.86     15.31 o 
   4   4   9        1.30        5.51     14.47 o 
   5   4   9      297.49      302.57     39.84 o 
   6   4   9        0.38        1.68     14.03 o 
   7   4   9       88.40       92.85     23.78 o 
   8   4   9      139.45      173.39     38.76 o 
   9   4   9        8.56       32.96     18.91 o 
 -11   5   9       12.40       14.55     14.85 o 
 -10   5   9        9.67       20.24     15.73 o 
  -9   5   9      174.62      173.28     27.42 o 
  -8   5   9      167.46      141.70     35.58 o 
  -7   5   9        0.71        6.12     16.02 o 
  -6   5   9        7.25       19.87     16.16 o 
  -5   5   9       77.71       77.28     24.39 o 
  -4   5   9      183.06      201.73     28.46 o 
  -3   5   9       21.44       12.52     14.02 o 
  -2   5   9      606.68      597.29     46.39 o 
  -1   5   9      144.18      133.50     23.51 o 
   0   5   9        0.79       15.70     23.26 o 
   1   5   9       37.05       29.88     17.39 o 
   2   5   9      136.73      107.36     25.59 o 
   3   5   9        1.27        2.63     16.22 o 
   4   5   9      329.20      342.30     43.14 o 
   5   5   9       79.69       97.40     24.79 o 
   6   5   9       17.10       32.16     18.73 o 
   7   5   9       84.96       87.68     22.77 o 
   8   5   9        4.80       -2.92     17.44 o 
  -9   6   9        9.95       16.83     22.28 o 
  -8   6   9       19.37       30.38     20.30 o 
  -7   6   9       46.94       58.21     26.93 o 
  -6   6   9       21.73       16.36     19.15 o 
  -5   6   9        2.60       -1.56     15.00 o 
  -4   6   9        0.02        0.47     15.32 o 
  -3   6   9        0.86        4.97     15.27 o 
  -2   6   9        9.79       15.79     24.25 o 
  -1   6   9       67.63       81.96     25.91 o 
   0   6   9        4.73        2.99     16.63 o 
   1   6   9        4.53       13.32     17.95 o 
   2   6   9        1.47       -2.57     18.25 o 
   3   6   9        0.67       23.26     19.96 o 
   4   6   9      123.76      194.00     35.81 o 
   5   6   9       64.68       98.41     26.43 o 
  -4   7   9       33.32      120.39     45.76 o 
  -3   7   9        6.36       51.33     33.93 o 
  -2   7   9       48.64       66.75     32.72 o 
  -1   7   9       11.18       37.61     28.20 o 
   0   7   9        4.18        2.02     21.88 o 
   1   7   9       91.40       94.03     29.62 o 
 -15   0  10      813.74      843.49    126.89 o 
 -14   0  10      512.56      576.32     65.03 o 
 -13   0  10       34.91        1.69     17.44 o 
 -12   0  10       34.17       40.35     22.20 o 
 -11   0  10      125.37      110.05     29.96 o 
 -10   0  10       29.88       25.87     20.91 o 
  -9   0  10       83.21       89.55     27.59 o 
  -8   0  10       89.79       72.59     17.89 o 
  -7   0  10      560.56      535.18     43.14 o 
  -6   0  10       60.66       69.33     16.31 o 
  -5   0  10      469.22      468.09     37.83 o 
  -4   0  10        0.00       10.64     11.52 o 
  -3   0  10     1095.27     1012.39     52.20 o 
  -2   0  10      395.61      398.15     31.80 o 
  -1   0  10       25.33       21.18     10.20 o 
   0   0  10      121.78      144.96     18.95 o 
   1   0  10       84.54       96.87     26.71 o 
   2   0  10       60.24       49.55     23.57 o 
   3   0  10      491.43      420.05     55.90 o 
   4   0  10       98.28       90.65     29.32 o 
   5   0  10     1344.47     1316.39    101.26 o 
   6   0  10      790.47      810.89     82.13 o 
   7   0  10      165.68      124.46     33.19 o 
   8   0  10        3.92        0.43     17.82 o 
   9   0  10       25.50       30.85     33.46 o 
  10   0  10       20.94       -0.87     24.77 o 
  11   0  10        9.77       36.50     36.94 o 
 -15   1  10       70.86       77.70     22.72 o 
 -14   1  10      130.07      133.68     30.27 o 
 -13   1  10       79.15       68.16     22.01 o 
 -12   1  10       30.32       41.87     14.99 o 
 -11   1  10       33.68       37.12     14.65 o 
 -10   1  10       72.65       84.67     16.85 o 
  -9   1  10        0.51       16.47     11.09 o 
  -8   1  10      338.66      321.73     27.53 o 
  -7   1  10       67.33       79.00     14.73 o 
  -6   1  10       83.67       93.55     13.55 o 
  -5   1  10       41.79       51.74     10.60 o 
  -4   1  10       43.62       47.70      9.71 o 
  -3   1  10      250.51      227.34     17.49 o 
  -2   1  10      164.01      173.25     14.73 o 
  -1   1  10       86.28      108.98     15.41 o 
   0   1  10      457.80      458.74     29.82 o 
   1   1  10      180.88      235.03     22.62 o 
   2   1  10      109.64       98.83     15.06 o 
   3   1  10       82.99      101.40     16.76 o 
   4   1  10      915.23      901.23     47.41 o 
   5   1  10      790.19      758.93     53.66 o 
   6   1  10      284.69      257.94     40.52 o 
   7   1  10       74.97       52.60     23.35 o 
   8   1  10       68.69       54.29     25.19 o 
   9   1  10       76.05       93.36     28.91 o 
  10   1  10        3.99      -13.33     18.31 o 
  11   1  10       86.90       76.14     37.81 o 
 -15   2  10      114.71       99.49     26.12 o 
 -14   2  10        5.95       16.34     17.54 o 
 -13   2  10        6.31       17.97     17.66 o 
 -12   2  10       22.99       15.28     14.95 o 
 -11   2  10       42.53       31.70     15.86 o 
 -10   2  10        0.86        2.36     10.14 o 
  -9   2  10       33.90       36.40     12.85 o 
  -8   2  10        0.55        6.40     10.10 o 
  -7   2  10       98.34       87.46     15.29 o 
  -6   2  10      202.83      208.93     21.49 o 
  -5   2  10       17.58       21.80     10.08 o 
  -4   2  10        8.63       20.47      7.51 o 
  -3   2  10       15.78       14.73      9.33 o 
  -2   2  10      400.65      378.63     29.32 o 
  -1   2  10      114.37       96.22     17.99 o 
   0   2  10       11.34        5.15      9.95 o 
   1   2  10      354.26      346.97     29.12 o 
   2   2  10       15.76       21.66     11.44 o 
   3   2  10      134.28      133.86     20.03 o 
   4   2  10      799.06      776.93     45.73 o 
   5   2  10       55.42       43.81     16.83 o 
   6   2  10      139.33      111.00     22.99 o 
   7   2  10       94.73       98.42     23.77 o 
   8   2  10        7.56        8.16     23.95 o 
   9   2  10      122.14      110.89     33.21 o 
  10   2  10       57.10       55.34     26.17 o 
 -14   3  10       26.10       19.00     18.57 o 
 -13   3  10       30.22       32.56     16.29 o 
 -12   3  10       21.97       34.97     15.99 o 
 -11   3  10      174.03      175.79     28.66 o 
 -10   3  10        0.09       17.02     12.70 o 
  -9   3  10       11.37       14.82     12.67 o 
  -8   3  10      159.74      154.53     20.70 o 
  -7   3  10      403.22      373.76     30.10 o 
  -6   3  10      249.31      226.97     23.96 o 
  -5   3  10      124.76      119.68     21.02 o 
  -4   3  10        0.19        6.50     12.46 o 
  -3   3  10      325.21      313.65     31.89 o 
  -2   3  10      165.65      170.02     21.46 o 
  -1   3  10      181.89      177.40     21.53 o 
   0   3  10      169.66      206.72     24.99 o 
   1   3  10       40.12       37.66     15.45 o 
   2   3  10        0.24        0.13     10.37 o 
   3   3  10      745.16      713.38     54.13 o 
   4   3  10      293.76      302.58     36.73 o 
   5   3  10      438.73      462.41     44.85 o 
   6   3  10     1326.05     1362.35     81.59 o 
   7   3  10       47.38       59.03     20.06 o 
   8   3  10      196.06      238.45     35.77 o 
   9   3  10        1.45       -2.25     16.54 o 
  10   3  10        0.11       11.79     20.74 o 
 -13   4  10        7.91       37.59     15.80 o 
 -12   4  10       80.43       90.82     22.88 o 
 -11   4  10       35.11       48.50     16.96 o 
 -10   4  10       60.76       42.58     16.56 o 
  -9   4  10        1.10        7.31     11.05 o 
  -8   4  10        5.44       -0.56     10.72 o 
  -7   4  10      176.66      185.45     35.14 o 
  -6   4  10       11.56        3.38     16.59 o 
  -5   4  10      494.97      540.77     45.10 o 
  -4   4  10      906.21      836.34     54.00 o 
  -3   4  10      903.31      867.88     56.29 o 
  -2   4  10        1.07       18.28     14.36 o 
  -1   4  10       53.83       52.86     14.81 o 
   0   4  10        1.47        1.72     11.19 o 
   1   4  10        0.11       10.42     11.82 o 
   2   4  10       12.35        9.77     15.75 o 
   3   4  10      633.67      628.12     55.64 o 
   4   4  10       13.14       26.89     17.71 o 
   5   4  10        4.17        9.74     15.73 o 
   6   4  10        0.39        3.11     15.10 o 
   7   4  10       27.30       46.89     20.58 o 
   8   4  10       55.24       72.89     21.27 o 
 -11   5  10        1.36       17.61     18.69 o 
 -10   5  10       15.43       41.73     20.28 o 
  -9   5  10       36.98       36.82     19.67 o 
  -8   5  10       27.69       26.19     18.22 o 
  -7   5  10       17.56       21.05     19.26 o 
  -6   5  10        7.34       23.10     19.39 o 
  -5   5  10       17.23       29.40     21.58 o 
  -4   5  10        2.71       10.49     12.88 o 
  -3   5  10       54.52       44.44     17.22 o 
  -2   5  10      130.48      120.54     22.69 o 
  -1   5  10        8.02       25.88     14.62 o 
   0   5  10       34.40       41.28     20.23 o 
   1   5  10       69.00       53.96     20.22 o 
   2   5  10       31.01       36.06     21.90 o 
   3   5  10      183.06      213.70     37.08 o 
   4   5  10       58.99       42.63     18.76 o 
   5   5  10      429.85      395.63     48.69 o 
   6   5  10      226.14      252.90     37.43 o 
   7   5  10      189.31      260.39     40.52 o 
  -8   6  10      173.91      186.91     38.89 o 
  -7   6  10        5.40       23.11     20.46 o 
  -6   6  10       57.47       95.69     26.07 o 
  -5   6  10       15.42       -6.12     15.64 o 
  -4   6  10        0.38       -8.91     15.44 o 
  -3   6  10        0.58       22.96     19.03 o 
  -2   6  10      153.58      146.38     38.87 o 
  -1   6  10       68.35       60.91     26.21 o 
   0   6  10       68.93       87.70     26.06 o 
   1   6  10        6.80       15.26     18.08 o 
   2   6  10        2.86        7.37     18.65 o 
   3   6  10      273.03      325.56     42.84 o 
   4   6  10        3.03        0.72     17.80 o 
 -15   1  11       40.43       20.27     20.25 o 
 -14   1  11       42.44       84.35     24.18 o 
 -13   1  11       20.20       10.39     16.37 o 
 -12   1  11       25.27        8.48     12.70 o 
 -11   1  11      105.67      112.32     21.01 o 
 -10   1  11        2.71        3.96     12.03 o 
  -9   1  11        7.27       16.63     10.42 o 
  -8   1  11        1.50        5.40     10.20 o 
  -7   1  11       29.66       29.25     11.60 o 
  -6   1  11      645.97      619.51     32.79 o 
  -5   1  11      238.64      222.28     19.50 o 
  -4   1  11       36.84       35.89      9.41 o 
  -3   1  11        9.97       20.81     10.14 o 
  -2   1  11      288.32      306.38     26.22 o 
  -1   1  11     1008.07      983.19     45.64 o 
   0   1  11      878.11      803.06     41.62 o 
   1   1  11        7.03       18.31     10.63 o 
   2   1  11      134.96      133.39     23.86 o 
   3   1  11      261.23      264.70     31.23 o 
   4   1  11      341.56      414.58     42.48 o 
   5   1  11      249.86      223.74     32.08 o 
   6   1  11     1032.42     1106.58     69.26 o 
   7   1  11       23.02       11.57     19.97 o 
   8   1  11       18.08        2.25     18.81 o 
   9   1  11       91.44       86.70     35.49 o 
  10   1  11       16.43       14.04     27.16 o 
 -14   2  11        2.18      -12.32     13.87 o 
 -13   2  11       33.14       26.39     18.96 o 
 -12   2  11        0.96        1.40     13.19 o 
 -11   2  11      237.61      227.90     36.19 o 
 -10   2  11       69.48       61.74     15.84 o 
  -9   2  11        0.69       19.57     11.72 o 
  -8   2  11      411.86      390.20     31.64 o 
  -7   2  11       45.52       48.49     12.94 o 
  -6   2  11       57.88       70.21     14.24 o 
  -5   2  11       48.92       36.19     15.42 o 
  -4   2  11      211.65      237.64     24.37 o 
  -3   2  11      113.03       98.72     17.04 o 
  -2   2  11        0.99        7.82     10.14 o 
  -1   2  11       69.35       60.02     13.97 o 
   0   2  11       85.84       83.48     16.41 o 
   1   2  11        0.54       10.75     11.13 o 
   2   2  11       24.98       29.92     12.53 o 
   3   2  11      325.69      333.96     29.81 o 
   4   2  11       89.73       65.66     17.07 o 
   5   2  11       42.82       31.92     15.54 o 
   6   2  11       53.55       43.56     22.39 o 
   7   2  11      104.61       90.15     26.53 o 
   8   2  11       14.84       56.78     26.67 o 
   9   2  11        1.05        5.67     21.10 o 
  10   2  11        0.38       22.51     24.50 o 
 -14   3  11       11.06       27.73     20.77 o 
 -13   3  11       25.36       32.32     15.53 o 
 -12   3  11       22.42       24.08     15.46 o 
 -11   3  11        8.44       15.65     13.30 o 
 -10   3  11       62.86       46.70     19.06 o 
  -9   3  11        2.19        1.35     10.20 o 
  -8   3  11       74.90       56.46     13.58 o 
  -7   3  11      144.44      123.63     22.77 o 
  -6   3  11      639.42      675.93     50.67 o 
  -5   3  11       70.65       74.30     18.31 o 
  -4   3  11      153.59      153.18     24.60 o 
  -3   3  11       11.55       18.03     13.55 o 
  -2   3  11      149.35      168.46     23.31 o 
  -1   3  11       35.78       40.27     13.62 o 
   0   3  11      410.49      397.18     33.99 o 
   1   3  11       17.65       20.40     13.20 o 
   2   3  11        1.56       12.11     12.77 o 
   3   3  11       13.76       32.78     15.32 o 
   4   3  11       20.32       39.27     16.87 o 
   5   3  11      105.75      127.56     25.79 o 
   6   3  11       89.98      151.93     28.43 o 
   7   3  11        0.10        6.33     15.74 o 
   8   3  11       46.50       36.27     28.43 o 
   9   3  11        0.12        1.09     24.23 o 
 -12   4  11        3.67       -7.53     12.60 o 
 -11   4  11      245.75      236.27     32.85 o 
 -10   4  11      102.20      145.02     31.30 o 
  -9   4  11      134.40      164.81     29.68 o 
  -8   4  11        0.41        4.19     16.09 o 
  -7   4  11       34.71       20.58     15.97 o 
  -6   4  11       90.11      104.58     21.52 o 
  -5   4  11      231.87      217.89     30.49 o 
  -4   4  11      311.06      346.80     37.78 o 
  -3   4  11        1.26        0.34     11.98 o 
  -2   4  11      319.69      286.33     33.66 o 
  -1   4  11      160.93      149.07     25.44 o 
   0   4  11        1.91        3.07     12.37 o 
   1   4  11        0.04       21.69     16.15 o 
   2   4  11       67.56       71.28     21.92 o 
   3   4  11       11.64       29.86     18.29 o 
   4   4  11      251.35      252.31     36.82 o 
   5   4  11       61.85       43.31     19.59 o 
   6   4  11       12.89       31.15     18.80 o 
   7   4  11       74.94       66.53     21.73 o 
   8   4  11        3.45        1.22     16.10 o 
 -11   5  11       12.56        8.93     16.72 o 
 -10   5  11        4.79        5.30     16.10 o 
  -9   5  11        0.47      -15.82     15.82 o 
  -8   5  11        0.43       12.10     15.58 o 
  -7   5  11       70.06       91.61     26.57 o 
  -6   5  11        8.56       -1.07     15.28 o 
  -5   5  11        3.01        9.48     13.58 o 
  -4   5  11       15.93       20.93     15.28 o 
  -3   5  11        0.06       10.66     12.25 o 
  -2   5  11       11.16       18.12     16.12 o 
  -1   5  11       40.05       35.49     20.51 o 
   0   5  11       74.14       92.90     27.66 o 
   1   5  11      155.24      133.74     31.03 o 
   2   5  11        5.09       33.22     19.83 o 
   3   5  11      128.31       99.81     25.95 o 
   4   5  11       41.07       43.98     22.98 o 
   5   5  11       52.41       61.64     20.26 o 
   6   5  11       11.53       -7.19     17.60 o 
  -8   6  11        4.79        8.99     16.80 o 
  -7   6  11        2.02       13.85     17.40 o 
  -6   6  11       40.31       78.37     24.28 o 
  -5   6  11       17.68       17.21     18.07 o 
  -4   6  11       42.85       43.73     20.44 o 
  -3   6  11       16.69       31.14     25.62 o 
  -2   6  11       29.86       45.40     21.81 o 
  -1   6  11       29.14       12.91     23.94 o 
   0   6  11        1.45       -3.28     17.78 o 
   1   6  11       84.07      129.31     30.39 o 
   2   6  11        4.61       15.48     18.22 o 
   3   6  11       13.45       20.25     22.38 o 
 -15   0  12      155.94      164.27     54.32 o 
 -14   0  12       18.17       11.40     19.00 o 
 -13   0  12     1002.02     1038.99     91.69 o 
 -12   0  12      367.78      429.63     57.16 o 
 -11   0  12      324.38      314.23     49.49 o 
 -10   0  12        5.74       18.08     16.99 o 
  -9   0  12      313.44      259.96     41.35 o 
  -8   0  12      547.93      497.87     57.36 o 
  -7   0  12       41.97       31.75     15.54 o 
  -6   0  12      657.04      684.48     50.99 o 
  -5   0  12      177.32      166.17     25.48 o 
  -4   0  12       18.09       17.55     13.56 o 
  -3   0  12      542.90      593.76     43.01 o 
  -2   0  12      170.82      208.66     39.54 o 
  -1   0  12       77.84       71.20     28.82 o 
   0   0  12      240.37      256.31     42.68 o 
   1   0  12       15.70       23.00     23.29 o 
   2   0  12      280.29      284.39     61.71 o 
   3   0  12      359.81      401.95     58.68 o 
   4   0  12       97.80       62.29     28.19 o 
   5   0  12     1091.99     1001.30     95.43 o 
   6   0  12       37.37       53.50     30.02 o 
   7   0  12       59.05       73.51     32.87 o 
   8   0  12       80.18       69.96     53.02 o 
   9   0  12       21.26       27.81     46.50 o 
 -14   1  12       96.52      125.77     28.00 o 
 -13   1  12      140.32      131.51     27.36 o 
 -12   1  12       38.20       54.88     18.09 o 
 -11   1  12        8.60       14.72     12.74 o 
 -10   1  12        2.87        9.79     12.39 o 
  -9   1  12        3.41       -0.84      8.92 o 
  -8   1  12       10.44       15.51     10.62 o 
  -7   1  12      126.71      106.70     17.46 o 
  -6   1  12       85.49       86.03     16.35 o 
  -5   1  12       13.44        5.66      9.86 o 
  -4   1  12        0.00       11.61     11.17 o 
  -3   1  12      296.73      297.95     28.31 o 
  -2   1  12       31.58       48.14     12.79 o 
  -1   1  12      108.76      110.70     18.11 o 
   0   1  12       28.43       41.88     16.55 o 
   1   1  12       23.31       38.59     17.83 o 
   2   1  12       43.26       32.76     17.99 o 
   3   1  12      100.30       83.66     21.50 o 
   4   1  12        4.21        4.45     16.09 o 
   5   1  12       83.18       81.50     21.74 o 
   6   1  12      219.63      266.16     36.86 o 
   7   1  12      216.78      284.42     47.41 o 
   8   1  12       18.16       33.00     23.58 o 
   9   1  12        9.54       26.46     24.22 o 
 -14   2  12       25.85       33.83     18.27 o 
 -13   2  12       89.60       55.28     20.43 o 
 -12   2  12       17.81       40.36     16.29 o 
 -11   2  12       88.88       98.25     17.92 o 
 -10   2  12      122.77      101.82     19.00 o 
  -9   2  12        1.67        4.48      9.88 o 
  -8   2  12       20.38       22.40     11.12 o 
  -7   2  12        9.54       13.92     13.70 o 
  -6   2  12      428.35      386.16     36.83 o 
  -5   2  12       96.98       88.61     19.71 o 
  -4   2  12       15.01       11.76     12.53 o 
  -3   2  12       47.12       49.95     15.32 o 
  -2   2  12        0.58       19.95     12.38 o 
  -1   2  12       17.68       19.07     11.87 o 
   0   2  12        0.35       -4.53      9.54 o 
   1   2  12       44.06       36.80     12.62 o 
   2   2  12        1.73       19.77     11.80 o 
   3   2  12       85.22       84.46     21.50 o 
   4   2  12       14.68        7.42     15.38 o 
   5   2  12       45.43       37.75     25.01 o 
   6   2  12      147.18      159.41     36.14 o 
   7   2  12        4.84        3.01     20.75 o 
   8   2  12       61.60       64.11     28.78 o 
   9   2  12       42.46       55.21     27.44 o 
 -13   3  12        4.96        1.49     16.22 o 
 -12   3  12      120.10      119.39     23.13 o 
 -11   3  12       16.21       30.35     15.15 o 
 -10   3  12       42.57       22.56     17.82 o 
  -9   3  12       34.54       41.61     17.32 o 
  -8   3  12       47.12       48.99     16.56 o 
  -7   3  12        3.46        6.34     13.18 o 
  -6   3  12      259.96      303.60     35.17 o 
  -5   3  12      563.87      517.37     42.94 o 
  -4   3  12       15.80       28.05     15.78 o 
  -3   3  12      367.54      359.60     36.42 o 
  -2   3  12      207.11      228.43     25.60 o 
  -1   3  12       66.54       76.14     17.54 o 
   0   3  12       49.03       55.60     16.47 o 
   1   3  12        1.82       -0.34     10.17 o 
   2   3  12       39.99       63.89     16.97 o 
   3   3  12       95.78       76.56     21.33 o 
   4   3  12        1.83       -6.96     12.57 o 
   5   3  12       37.89       63.72     21.20 o 
   6   3  12       46.46       79.04     26.07 o 
   7   3  12       16.31       54.66     27.34 o 
   8   3  12        8.36       18.81     22.21 o 
 -12   4  12        0.46       20.71     20.70 o 
 -11   4  12       12.25        9.36     16.57 o 
 -10   4  12       80.57       48.66     21.69 o 
  -9   4  12       11.06        2.72     15.17 o 
  -8   4  12       36.11       34.97     18.28 o 
  -7   4  12       23.56       43.15     17.15 o 
  -6   4  12        0.86      -11.46     11.64 o 
  -5   4  12      219.63      222.47     44.41 o 
  -4   4  12       29.28       18.18     13.32 o 
  -3   4  12       80.29       77.02     20.03 o 
  -2   4  12      500.42      544.35     47.82 o 
  -1   4  12      176.30      194.72     28.64 o 
   0   4  12      186.77      179.21     27.47 o 
   1   4  12        3.10      -10.16     12.00 o 
   2   4  12       54.12       65.34     20.78 o 
   3   4  12       34.37       46.23     20.35 o 
   4   4  12       34.25       18.31     18.10 o 
   5   4  12       91.58      100.76     27.04 o 
   6   4  12       24.11       43.03     21.01 o 
   7   4  12       46.01       40.25     25.10 o 
 -10   5  12        0.75        8.40     18.11 o 
  -9   5  12        0.25        2.91     16.85 o 
  -8   5  12       42.56       47.75     19.30 o 
  -7   5  12       65.23       41.32     21.32 o 
  -6   5  12       12.73        8.72     14.12 o 
  -5   5  12        3.12        7.55     15.38 o 
  -4   5  12      230.64      306.56     37.54 o 
  -3   5  12       26.62       35.12     16.12 o 
  -2   5  12       43.45       57.61     18.77 o 
  -1   5  12        0.71        9.16     14.03 o 
   0   5  12        9.27       13.68     19.86 o 
   1   5  12        7.88       18.38     19.99 o 
   2   5  12       13.29        7.04     17.24 o 
   3   5  12        0.41        8.86     16.34 o 
   4   5  12       74.02       75.28     22.67 o 
   5   5  12        0.11       -5.24     17.49 o 
  -6   6  12        3.59        3.85     18.03 o 
  -5   6  12        2.89       26.23     18.40 o 
  -4   6  12       55.02       59.39     22.36 o 
  -3   6  12       30.46       37.51     22.91 o 
  -2   6  12       20.38       46.32     23.11 o 
  -1   6  12       10.05       30.74     42.80 o 
   0   6  12      125.00      119.14     30.51 o 
   1   6  12       46.53       65.13     26.19 o 
 -14   1  13       17.56       11.72     19.77 o 
 -13   1  13       65.99       45.28     16.05 o 
 -12   1  13       36.13       34.49     15.45 o 
 -11   1  13       29.60       21.20     14.28 o 
 -10   1  13       39.48       48.12     15.50 o 
  -9   1  13       17.78       26.26     12.39 o 
  -8   1  13       44.97       37.58     13.09 o 
  -7   1  13      571.94      543.00     44.47 o 
  -6   1  13      366.29      399.30     38.04 o 
  -5   1  13      122.54      123.19     19.87 o 
  -4   1  13      834.37      804.88     45.71 o 
  -3   1  13      263.31      276.99     27.18 o 
  -2   1  13      107.66      137.00     25.22 o 
  -1   1  13       83.81       74.09     22.47 o 
   0   1  13      148.79      136.43     26.60 o 
   1   1  13       43.06       35.75     18.34 o 
   2   1  13      161.77      168.08     29.71 o 
   3   1  13        2.64        4.25     14.81 o 
   4   1  13      277.19      264.14     34.72 o 
   5   1  13      138.91      129.87     26.97 o 
   6   1  13      117.01      116.92     35.14 o 
   7   1  13        1.81       13.80     22.73 o 
   8   1  13        1.13       11.78     21.54 o 
 -13   2  13       40.54       57.53     20.82 o 
 -12   2  13        1.28        1.53     14.07 o 
 -11   2  13       51.48       47.97     15.21 o 
 -10   2  13       19.20       16.05     10.63 o 
  -9   2  13        0.96       -2.43     13.58 o 
  -8   2  13       48.16       50.44     16.94 o 
  -7   2  13        9.58       -6.98     11.79 o 
  -6   2  13      772.65      720.34     50.83 o 
  -5   2  13      193.19      179.82     26.31 o 
  -4   2  13      130.70      128.08     23.36 o 
  -3   2  13      492.37      468.71     34.28 o 
  -2   2  13       71.15       88.78     18.17 o 
  -1   2  13       31.60       26.45     13.96 o 
   0   2  13      381.53      365.70     32.96 o 
   1   2  13       33.05       32.53     16.63 o 
   2   2  13        8.14       10.00     15.20 o 
   3   2  13       24.51       13.70     18.33 o 
   4   2  13       31.18       19.91     20.76 o 
   5   2  13       76.20       45.80     23.77 o 
   6   2  13       11.65       29.36     20.89 o 
   7   2  13        1.32       18.54     20.82 o 
   8   2  13       12.10       29.41     24.65 o 
 -13   3  13       39.99       52.33     28.92 o 
 -12   3  13       34.61       67.17     24.33 o 
 -11   3  13       52.11       45.43     24.42 o 
 -10   3  13       26.26       18.92     18.15 o 
  -9   3  13        2.33        9.59     12.27 o 
  -8   3  13      225.75      242.93     31.81 o 
  -7   3  13      261.66      264.08     33.22 o 
  -6   3  13      172.65      169.52     29.26 o 
  -5   3  13      682.08      663.16     49.89 o 
  -4   3  13     1456.05     1474.28     76.35 o 
  -3   3  13      122.16      140.69     25.03 o 
  -2   3  13        1.35       -3.08     12.06 o 
  -1   3  13        5.53        4.60     11.92 o 
   0   3  13        4.64        0.63     11.08 o 
   1   3  13      133.07      131.69     21.64 o 
   2   3  13      161.00      170.93     25.25 o 
   3   3  13        1.34       14.86     18.25 o 
   4   3  13       11.48        4.16     18.96 o 
   5   3  13        0.69       -5.58     18.37 o 
   6   3  13       68.29       98.19     31.37 o 
   7   3  13        1.36       23.79     25.77 o 
 -11   4  13       61.32       45.16     20.96 o 
 -10   4  13       16.73       21.70     17.45 o 
  -9   4  13        3.07       11.18     14.94 o 
  -8   4  13        5.42       -0.55     15.34 o 
  -7   4  13        1.98       13.49     13.43 o 
  -6   4  13     1124.54     1197.66     85.59 o 
  -5   4  13      195.10      211.64     29.69 o 
  -4   4  13      319.98      301.14     37.24 o 
  -3   4  13       44.90       59.19     18.52 o 
  -2   4  13      254.22      231.93     31.15 o 
  -1   4  13       80.38       75.79     18.64 o 
   0   4  13      197.05      200.23     29.13 o 
   1   4  13       15.48       15.72     17.51 o 
   2   4  13        9.85       12.09     15.97 o 
   3   4  13       14.52       14.90     15.95 o 
   4   4  13       32.75       26.34     18.23 o 
   5   4  13       55.79       62.50     27.56 o 
   6   4  13        3.30       -1.74     21.78 o 
  -9   5  13       19.66        6.12     16.80 o 
  -8   5  13       48.61       53.77     24.41 o 
  -7   5  13        6.63       37.89     18.50 o 
  -6   5  13        0.57        7.42     15.35 o 
  -5   5  13       49.80       35.23     16.51 o 
  -4   5  13       42.06       47.40     17.87 o 
  -3   5  13      129.32      133.97     25.51 o 
  -2   5  13       24.16       40.37     16.89 o 
  -1   5  13        0.56        2.90     19.21 o 
   0   5  13       63.69       87.66     26.56 o 
   1   5  13       13.94       14.93     19.83 o 
   2   5  13      103.52       91.40     29.60 o 
   3   5  13        5.68       29.60     17.60 o 
  -3   6  13       34.20       62.87     25.63 o 
  -2   6  13       50.22       71.61     25.40 o 
 -14   0  14      220.18      187.18     42.90 o 
 -13   0  14       24.10       12.52     20.74 o 
 -12   0  14        0.28        4.82     20.04 o 
 -11   0  14        4.53       -0.26     16.49 o 
 -10   0  14       21.86       15.91     18.81 o 
  -9   0  14       98.94      100.96     29.55 o 
  -8   0  14      759.01      802.92     73.05 o 
  -7   0  14     1258.63     1244.16    139.50 o 
  -6   0  14     1919.82     1942.94    178.17 o 
  -5   0  14      949.02      974.52     89.54 o 
  -4   0  14      786.98      744.13     78.69 o 
  -3   0  14      352.52      384.63     57.22 o 
  -2   0  14       60.85       71.70     41.28 o 
  -1   0  14      128.40      181.07     56.93 o 
   0   0  14      433.44      399.37     60.51 o 
   1   0  14        0.01       -2.64     18.94 o 
   2   0  14      457.07      404.42     63.91 o 
   3   0  14      858.12      840.01    148.19 o 
   4   0  14      240.19      167.63     43.85 o 
   5   0  14       12.48       28.04     29.30 o 
   6   0  14      260.82      357.03     75.61 o 
   7   0  14      131.14      197.38     45.96 o 
   8   0  14      226.24      230.32     78.66 o 
 -13   1  14        0.00       14.68     13.49 o 
 -12   1  14       10.60       19.24     14.13 o 
 -11   1  14        3.73       10.20     11.62 o 
 -10   1  14        3.56       -0.37     11.50 o 
  -9   1  14       17.39       21.05     18.72 o 
  -8   1  14       33.76       27.35     15.01 o 
  -7   1  14       25.15       36.96     16.54 o 
  -6   1  14       10.00       -1.70     11.81 o 
  -5   1  14        8.89       15.99     14.31 o 
  -4   1  14       97.56       86.62     21.86 o 
  -3   1  14      172.65      217.72     32.16 o 
  -2   1  14       39.20       26.81     17.22 o 
  -1   1  14       64.51       55.37     19.59 o 
   0   1  14       90.74      100.58     23.15 o 
   1   1  14       48.65       82.19     21.95 o 
   2   1  14       93.12       98.67     25.16 o 
   3   1  14      105.41      110.22     26.69 o 
   4   1  14       29.62       47.40     22.42 o 
   5   1  14        7.31       -4.48     15.71 o 
   6   1  14        0.03       50.17     25.69 o 
   7   1  14        0.26       22.59     25.01 o 
 -13   2  14        2.94       -2.22     19.68 o 
 -12   2  14       11.96       23.25     19.97 o 
 -11   2  14        0.48       15.25     21.66 o 
 -10   2  14        4.21       16.60     15.56 o 
  -9   2  14      181.55      200.63     30.10 o 
  -8   2  14       57.72       77.08     21.21 o 
  -7   2  14      459.37      472.55     44.04 o 
  -6   2  14      998.83      938.74     58.28 o 
  -5   2  14      260.17      264.82     32.23 o 
  -4   2  14      185.35      164.28     26.79 o 
  -3   2  14       62.16       65.72     15.57 o 
  -2   2  14       66.42       63.94     17.15 o 
  -1   2  14      125.52      147.17     29.18 o 
   0   2  14        7.85       -3.51     15.33 o 
   1   2  14        0.01        6.08     14.72 o 
   2   2  14        0.37        6.30     15.14 o 
   3   2  14        3.54      -14.59     14.83 o 
   4   2  14        3.71       -3.76     17.55 o 
   5   2  14        0.63        2.05     18.85 o 
   6   2  14        2.49        5.24     20.06 o 
   7   2  14        1.85       12.65     23.89 o 
 -12   3  14      139.69       86.40     32.02 o 
 -11   3  14        8.57       19.81     19.27 o 
 -10   3  14        6.79       10.78     15.85 o 
  -9   3  14        0.65       -4.54     12.58 o 
  -8   3  14        0.04        5.03     13.14 o 
  -7   3  14      246.49      213.98     31.34 o 
  -6   3  14       77.40       73.20     20.25 o 
  -5   3  14     1121.95     1109.12     69.20 o 
  -4   3  14       51.30       60.98     16.93 o 
  -3   3  14       82.58       74.95     18.86 o 
  -2   3  14       37.28       32.39     17.75 o 
  -1   3  14       14.32       32.62     13.91 o 
   0   3  14      273.75      284.10     32.12 o 
   1   3  14       45.10      114.98     46.42 o 
   2   3  14       70.25       75.03     38.89 o 
   3   3  14        0.35       -2.17     19.18 o 
   4   3  14        0.26       -2.18     18.55 o 
   5   3  14        0.33      -12.57     17.90 o 
   6   3  14       33.97       35.94     25.02 o 
 -10   4  14       25.61       18.40     18.39 o 
  -9   4  14       20.01       38.18     17.47 o 
  -8   4  14       26.93       18.91     16.86 o 
  -7   4  14      336.58      361.33     41.11 o 
  -6   4  14        0.01       10.32     14.78 o 
  -5   4  14       18.32        9.82     14.31 o 
  -4   4  14        2.65       37.04     17.37 o 
  -3   4  14       48.84       40.59     16.90 o 
  -2   4  14       73.67       76.97     20.83 o 
  -1   4  14       38.42       44.56     16.76 o 
   0   4  14        0.14       -2.58     12.58 o 
   1   4  14       35.71       23.93     16.45 o 
   2   4  14       34.76       23.15     17.27 o 
   3   4  14       18.57       17.03     24.78 o 
   4   4  14        7.77       12.07     20.32 o 
  -8   5  14       15.57       17.68     23.70 o 
  -7   5  14      249.96      239.58     40.00 o 
  -6   5  14        4.35       14.82     16.64 o 
  -5   5  14       54.46       51.01     29.05 o 
  -4   5  14       93.19      101.32     23.31 o 
  -3   5  14       15.72       28.72     15.14 o 
  -2   5  14       48.49       67.54     25.93 o 
  -1   5  14       29.03       69.45     24.93 o 
   0   5  14       64.98       47.21     20.53 o 
   1   5  14       52.14       65.88     26.16 o 
   2   5  14       28.44       27.35     24.19 o 
 -13   1  15        6.20       20.49     13.16 o 
 -12   1  15        9.31        6.11     17.05 o 
 -11   1  15        5.04       19.69     17.07 o 
 -10   1  15      239.03      236.72     36.78 o 
  -9   1  15        0.49        5.43     14.59 o 
  -8   1  15      205.98      173.13     27.14 o 
  -7   1  15        9.69        3.37     12.78 o 
  -6   1  15       70.92       82.32     24.74 o 
  -5   1  15      271.30      239.46     40.04 o 
  -4   1  15       34.78       56.86     21.13 o 
  -3   1  15      424.69      409.15     44.52 o 
  -2   1  15       67.31       54.80     21.21 o 
  -1   1  15       25.50       36.13     16.86 o 
   0   1  15      181.56      115.09     24.21 o 
   1   1  15      116.27      119.49     27.64 o 
   2   1  15        7.53       -1.55     16.17 o 
   3   1  15       23.88       21.40     19.14 o 
   4   1  15        0.00       31.19     20.98 o 
   5   1  15       15.69       24.96     20.28 o 
   6   1  15       10.32       -3.77     26.56 o 
 -12   2  15        8.56       11.12     22.09 o 
 -11   2  15        7.20       -6.69     13.97 o 
 -10   2  15        0.30        6.58     16.09 o 
  -9   2  15      166.35      246.72     33.27 o 
  -8   2  15        9.58       24.23     16.41 o 
  -7   2  15        0.23       -1.93     11.82 o 
  -6   2  15      276.68      268.50     32.88 o 
  -5   2  15        6.93       15.28     12.65 o 
  -4   2  15       19.13       17.14     18.59 o 
  -3   2  15       13.12       32.65     19.86 o 
  -2   2  15       28.86       47.38     19.97 o 
  -1   2  15        2.20       20.07     25.05 o 
   0   2  15        4.47       10.30     15.84 o 
   1   2  15       19.33        7.57     17.64 o 
   2   2  15       18.17       29.67     20.44 o 
   3   2  15       25.45       56.51     22.52 o 
   4   2  15        7.63       14.44     21.42 o 
   5   2  15       78.06       86.75     30.17 o 
   6   2  15        1.48       -4.02     23.29 o 
 -11   3  15       73.67       77.05     26.06 o 
 -10   3  15        1.13       -6.94     15.29 o 
  -9   3  15       98.14       87.89     21.22 o 
  -8   3  15        6.02        6.99     14.57 o 
  -7   3  15       39.77       78.67     20.67 o 
  -6   3  15      133.70      127.95     25.21 o 
  -5   3  15       55.03       60.33     19.27 o 
  -4   3  15       37.74        6.23     11.42 o 
  -3   3  15      374.39      346.76     38.41 o 
  -2   3  15        0.58        1.12     11.57 o 
  -1   3  15       39.82       50.52     25.82 o 
   0   3  15        0.28        7.18     17.37 o 
   1   3  15      215.17      228.60     36.51 o 
   2   3  15        4.06       12.90     20.20 o 
   3   3  15        0.41        8.35     19.03 o 
   4   3  15        1.44        9.26     21.22 o 
   5   3  15        7.53       -1.19     22.62 o 
  -9   4  15        0.29      -10.83     12.66 o 
  -8   4  15      175.63      159.22     31.31 o 
  -7   4  15       72.30       84.77     21.59 o 
  -6   4  15      237.15      259.48     34.70 o 
  -5   4  15        0.01       14.82     12.92 o 
  -4   4  15        0.19       -0.06     13.64 o 
  -3   4  15        9.79        7.88     14.57 o 
  -2   4  15       10.36        3.47     13.99 o 
  -1   4  15       77.85       76.34     24.52 o 
   0   4  15        2.32        1.93     12.89 o 
   1   4  15       25.69       29.15     26.57 o 
   2   4  15       34.50      123.53     89.45 o 
   3   4  15        2.72       21.61     25.20 o 
  -5   5  15        0.16       -6.29     13.22 o 
  -4   5  15        1.98       12.88     14.12 o 
  -3   5  15        6.37       32.44     16.16 o 
  -2   5  15        7.46       11.20     17.94 o 
  -1   5  15        5.52       -6.92     17.43 o 
 -12   0  16        1.72       23.90     35.20 o 
 -11   0  16       13.50       46.50     40.41 o 
 -10   0  16       12.63       13.04     33.03 o 
  -9   0  16       19.90       26.94     38.68 o 
  -8   0  16        8.60       -7.82     39.11 o 
  -7   0  16       41.03      103.43     51.71 o 
  -6   0  16       59.72       58.67     44.33 o 
  -5   0  16        4.81       -5.21     24.75 o 
  -4   0  16       24.54       70.10     29.80 o 
  -3   0  16      323.65      359.15     61.38 o 
  -2   0  16       76.45       87.88     34.65 o 
  -1   0  16      504.13      470.00     71.44 o 
   0   0  16      110.27      156.52     45.22 o 
   1   0  16      250.18      221.02     52.55 o 
   2   0  16       28.74       13.53     25.27 o 
   3   0  16       29.76       62.74     34.10 o 
   4   0  16      581.57      629.04     82.56 o 
   5   0  16      398.67      377.77     66.48 o 
 -12   1  16        0.04      -11.00     16.46 o 
 -11   1  16       66.12       90.73     24.82 o 
 -10   1  16       86.80       86.97     25.42 o 
  -9   1  16        0.36       15.73     26.54 o 
  -8   1  16        3.92       -4.29     20.67 o 
  -7   1  16        8.19        8.17     20.00 o 
  -6   1  16       44.13       72.38     23.89 o 
  -5   1  16       26.24       18.18     20.14 o 
  -4   1  16       49.82       30.09     21.65 o 
  -3   1  16       83.87       94.92     24.30 o 
  -2   1  16        6.88       -0.88     15.30 o 
  -1   1  16        0.01        1.43     16.22 o 
   0   1  16        0.84       17.07     17.31 o 
   1   1  16       13.29        6.02     14.40 o 
   2   1  16        0.86       10.41     17.75 o 
   3   1  16       55.79       50.81     21.23 o 
   4   1  16       97.29      122.17     29.12 o 
   5   1  16       11.82      -13.74     22.63 o 
 -11   2  16        5.11        3.68     16.78 o 
 -10   2  16        6.76       12.04     17.70 o 
  -9   2  16       18.12       41.27     17.16 o 
  -8   2  16       73.66       70.36     18.81 o 
  -7   2  16      104.62      123.69     23.02 o 
  -6   2  16       59.69       81.66     26.70 o 
  -5   2  16       12.58       47.24     21.51 o 
  -4   2  16       15.45       14.87     20.52 o 
  -3   2  16       29.97       49.54     25.25 o 
  -2   2  16       52.52       52.90     20.26 o 
  -1   2  16       54.09       56.16     22.82 o 
   0   2  16       21.96       28.61     20.14 o 
   1   2  16       15.39       12.96     16.65 o 
   2   2  16        5.36       12.63     17.59 o 
   3   2  16       43.42       83.18     30.95 o 
   4   2  16        8.77        4.31     21.69 o 
 -10   3  16      107.09      156.18     27.80 o 
  -9   3  16       42.83       51.83     18.46 o 
  -8   3  16        9.36       14.09     16.04 o 
  -7   3  16      112.10       81.95     20.94 o 
  -6   3  16       93.32       83.18     21.77 o 
  -5   3  16       25.62       19.12     15.38 o 
  -4   3  16      124.20      177.15     33.47 o 
  -3   3  16       19.07       14.79     20.02 o 
  -2   3  16       24.62       19.37     18.93 o 
  -1   3  16       28.91       39.40     21.15 o 
   0   3  16      232.77      281.30     40.41 o 
   1   3  16        0.01        7.07     17.27 o 
   2   3  16       35.45       26.25     26.32 o 
   3   3  16        3.11       26.47     23.20 o 
  -8   4  16        1.55        1.30     15.26 o 
  -7   4  16       75.70       86.45     22.58 o 
  -6   4  16      322.78      356.51     50.43 o 
  -5   4  16       80.02       59.83     20.39 o 
  -4   4  16        1.96       20.52     13.56 o 
  -3   4  16        0.04       -0.14     14.55 o 
  -2   4  16       64.69       70.77     26.65 o 
  -1   4  16        0.12        5.32     21.20 o 
   0   4  16       13.03       21.69     29.96 o 
   1   4  16       52.20       70.03     33.65 o 
 -11   1  17       14.02        7.25     21.61 o 
 -10   1  17       24.59       55.44     30.87 o 
  -9   1  17       13.32      -16.75     23.70 o 
  -8   1  17        0.76       12.44     26.42 o 
  -7   1  17       22.24       25.26     21.63 o 
  -6   1  17       37.00       29.02     20.86 o 
  -5   1  17       22.80       32.26     20.10 o 
  -4   1  17       85.69       74.64     26.22 o 
  -3   1  17        9.88       28.68     20.07 o 
  -2   1  17        3.74       16.29     17.48 o 
  -1   1  17        2.69        1.87     16.83 o 
   0   1  17       39.76       50.95     20.58 o 
   1   1  17       39.70       35.31     17.33 o 
   2   1  17      224.58      260.16     39.48 o 
   3   1  17      134.14      149.55     32.49 o 
 -10   2  17        1.99       21.10     16.21 o 
  -9   2  17       95.70       84.67     41.94 o 
  -8   2  17        0.01        2.01     23.70 o 
  -7   2  17      145.45      167.81     35.83 o 
  -6   2  17       66.63       38.68     21.38 o 
  -5   2  17       14.22       15.41     20.97 o 
  -4   2  17       13.63       25.61     22.07 o 
  -3   2  17        5.77       10.40     19.64 o 
  -2   2  17        0.07       15.13     18.94 o 
  -1   2  17       53.59       42.88     19.27 o 
   0   2  17       11.48       13.67     18.25 o 
   1   2  17        1.10       14.06     18.57 o 
   2   2  17        6.33       19.99     30.30 o 
   3   2  17        4.22       30.24     26.29 o 
  -8   3  17        3.30       22.61     16.48 o 
  -7   3  17        0.03      -15.43     15.43 o 
  -6   3  17       55.66       55.03     25.58 o 
  -5   3  17       51.49       69.25     26.00 o 
  -4   3  17      150.02      142.22     35.05 o 
  -3   3  17       32.46       39.58     22.97 o 
  -2   3  17       10.71        5.90     16.63 o 
  -1   3  17        2.29       19.81     19.56 o 
   0   3  17        0.11       15.58     20.05 o 
   1   3  17       14.74        8.17     24.02 o 
 -10   0  18       37.40       91.26     46.93 o 
  -9   0  18        5.65       33.03     40.41 o 
  -8   0  18        5.00        0.43     38.24 o 
  -7   0  18        5.69       -6.52     36.07 o 
  -6   0  18        1.51        1.74     37.37 o 
  -5   0  18        0.60       -1.30     28.25 o 
  -4   0  18       18.96       -6.46     27.38 o 
  -3   0  18       11.72       16.81     21.67 o 
  -2   0  18        1.36       -1.44     24.61 o 
  -1   0  18       15.91       22.35     23.71 o 
   0   0  18       18.74       45.49     28.30 o 
   1   0  18      122.80      158.86     46.70 o 
   2   0  18       17.25       -7.78     27.16 o 
  -9   1  18        8.89        4.07     33.46 o 
  -8   1  18        2.69       20.02     30.05 o 
  -7   1  18        0.15      -20.47     23.14 o 
  -6   1  18        0.61       11.53     17.41 o 
  -5   1  18        1.01       -6.40     17.68 o 
  -4   1  18        0.06       16.60     25.01 o 
  -3   1  18       59.61       59.47     22.43 o 
  -2   1  18       47.69       38.28     18.74 o 
  -1   1  18        3.18        5.86     16.33 o 
   0   1  18       15.76        6.31     15.16 o 
   1   1  18       43.27       82.39     23.98 o 
   2   1  18       48.10       59.53     20.87 o 
  -8   2  18       60.25       83.93     28.54 o 
  -7   2  18      230.37      235.56     43.23 o 
  -6   2  18      252.27      266.05     45.05 o 
  -5   2  18       42.84       46.98     22.81 o 
  -4   2  18       27.95       34.58     21.67 o 
  -3   2  18        0.12       14.46     19.93 o 
  -2   2  18        0.73       -4.95     19.65 o 
  -1   2  18       23.49       32.51     18.67 o 
   0   2  18      113.86      252.84    170.78 o 
  -5   3  18       14.33        9.40     19.26 o 
  -4   3  18       16.52       94.06     66.11 o 
  -3   3  18        3.23        4.14     19.12 o 
  -2   3  18        0.07       11.80     21.03 o 
  -7   1  19        0.00       18.31     26.07 o 
  -6   1  19       75.77      147.12     41.75 o 
  -5   1  19       10.28       21.76     23.24 o 
  -4   1  19       20.99       39.36     24.16 o 
  -3   1  19       30.13       20.03     20.32 o 
  -2   1  19        5.66        0.41     16.35 o 
  -1   1  19        1.60        0.54     18.00 o 
                                                 
